# Supplementary material for: Integrated multi-omics analysis of the microbial profile characteristics associated with pulmonary arterial hypertension in congenital heart disease
Source: Microbiol Spectr. 2024 Oct 29;12(12):e01808-24. doi: 10.1128/spectrum.01808-24 (PMC11619245; doi:10.1128/spectrum.01808-24)
Supplement: Data Set S1 — Metabolite expression levels for each sample. [file spectrum.01808-24-s0001.xlsx]

## Sheet: gut
ID	Name	Chinese name	Formula	Molecular Weight	RT [min]	Class I(English)	Class II(English)	Class I(Chinese)	Class II(Chinese)	CAS	HMDB ID	KEGG ID	Lipidmaps ID	all_CF001	all_CF002	all_CF003	all_CF004	all_CF005	all_CF006	all_CF007	all_CF008	all_CF009	all_CF010	all_CF011	all_CF012	all_CF013	all_CF014	all_CF015	all_EF001	all_EF002	all_EF003	all_EF004	all_EF005	all_EF006	all_EF007	all_EF008	all_EF009	all_EF010	all_EF011	all_EF012	all_EF013	all_EF014	all_EF015	all_QC1	all_QC2	all_QC3	all_QC4
Com_1_pos	Nicotinic Acid	烟酸	C6H5NO2	123.11	1.478	Vitamins	Vitamins	维生素	维生素	"59-67-6"	HMDB0001488	C00253		2950000	12590000	16760000	31140000	28220000	27120000	6231000	18670000	13620000	9532000	18200000	6388000	20440000	3982000	5073000	4258000	5229000	6660000	11110000	9695000	20730000	2367000	16010000	2024000	9111000	33770000	25150000	17570000	7994000	9123000	11060000	10800000	12520000	12220000
Com_2_pos	L-Carnitine	左旋肉碱	C7H15NO3	161.2	0.87	Lipids	Carnitine	脂质	肉碱类	"541-15-1"	HMDB0000062	C00318		16310000	18840000	130100000	6252000	14510000	19560000	5065000	1696000	13120000	5467000	10820000	5344000	10750000	3944000	2047000	615700	11390000	2493000	11560000	10190000	5548000	14130000	11610000	8545000	4701000	20800000	30770000	38200000	14120000	7462000	23300000	22050000	21620000	22290000
Com_3_pos	Inosine	肌苷	C10H12N4O5	268.23	2.826	Nucleotide And Its Derivates	Nucleotide And Its Derivates	核苷酸及其衍生物	核苷酸及其衍生物	"58-63-9"	HMDB0000195	C00294		81870	114800	762200	1019000	579000	1027000	275800	1618000	492600	79820	2736000	64090	493000	591800	527000	197700	728500	597600	207200	8051	16150	12430	244900	229200	1997000	21590	208800	2810	13310	4055	533900	653800	571900	536300
Com_4_pos	L-Thyroxine	左旋甲状腺素	C15H11I4NO4	776.87	8.845	Amino Acid And Its Derivatives	Amino Acid Hormones	氨基酸及其衍生物	氨基酸类激素	"51-48-9"	HMDB0000248	C01829		41400	34450	27230	74750	81660	73960	10710	32380	37740	63300	35130	59550	7973	24000	33700	3972	22660	32550	23440	9993	47610	12580	38270	35290	25330	50950	24390	20100	15200	13140	28220	28040	28430	28430
Com_5_pos	Biotin	生物素	C10H16N2O3S	244.31	6.003	Vitamins	Vitamins	维生素	维生素	"58-85-5"	HMDB0000030	C00120		4431000	252300	508400	646100	1333000	618700	46630	653800	486500	7759000	92110	238700	879700	475800	1138000	2285000	300690	1745000	227900	121054	307900	29590	225500	98258	183251	1310000	448000	305500	105000	302200	643500	716500	723200	751700
Com_6_pos	Octopamine	章鱼胺	C8H11NO2	153.18	1.034	Amines	Amines Hormones	胺类	胺类激素	"104-14-3"	HMDB0004825	C04227		753200	5017000	2403000	706300	4824000	3250000	19280000	524000	949897	134000	2872000	535000	424900	258000	630000	1185000	3669000	2346000	531300	1568000	1646000	245900	1547000	8712000	522400	135100000	488400	372000	3854000	314000	10690000	11830000	11950000	12370000
Com_7_pos	Urea	尿素	CH4N2O	60.06	0.929	Organic Acid And Its Derivatives	Organic Acid And Its Derivatives	有机酸及其衍生物	有机酸及其衍生物	"57-13-6"	HMDB0000294	C00086		74270	79480	88580	58880	113300	27460	1179000	24500	44580	33480	31240	35960	41220	149800	27650	61620	99990	53630	86310	60340	52520	54400	59100	65370	99020	88930	104400	123100	118200	2824000	256000	230100	259700	257400
Com_8_pos	Allantoin	尿囊素	C4H6N4O3	158.12	0.943	Organoheterocyclic compounds	Imidazoles and derivatives	有机杂环化合物	咪唑及其衍生物	"97-59-6"	HMDB0000462	C01551		714900	1685000	2361000	1257000	287400	535800	170700	461400	1521000	640100	1568000	927400	2026000	2397000	2518000	1102000	423100	688900	2367000	437100	1574000	276400	2457000	73280	240400	1192000	1694000	3276000	123200	399400	1084000	1132000	1111000	1185000
Com_9_pos	Spermine	精胺	C10H26N4	202.34	0.73	Polyamine	Polyamine	多胺	多胺	"71-44-3"	HMDB0001256	C00750		130572	462000	3883000	421900	246100	369300	43429	24160	504100	58320	178800	46394	94290	30440	49000	114145	27520	218900	1880000	167400	541500	51770	36300	141200	38310	608400	75580	1020000	174400	681800	293900	272800	209900	187500
Com_10_pos	Histamine	组胺	C5H9N3	111.15	0.699	Amino Acid And Its Derivatives	Amino Acid And Its Derivatives	氨基酸及其衍生物	氨基酸及其衍生物	"51-45-6"	HMDB0000870	C00388		6914000	21370000	38140000	7179000	31100000	5957000	25910000	2523000	874500	2210000	20030000	732900	134100	1032000	1342000	1179000	7304000	18830000	303000	650700	342700	2833000	7017000	49660000	773100	182400000	418500	146700	24130000	1899000	21070000	22080000	22750000	23180000
Com_11_pos	L-Tryptophan	L-色氨酸	C11H12N2O2	204.23	4.894	Amino Acid And Its Derivatives	Amino Acid And Its Derivatives	氨基酸及其衍生物	氨基酸及其衍生物	"73-22-3"	HMDB0000929	C00078		46600000	79950000	107400000	89030000	47860000	89950000	36040000	44070000	93650000	72790000	71500000	38940000	57630000	53680000	114500000	12060000	50970000	32210000	81610000	66290000	109200000	82890000	86140000	10450000	25620000	147900000	136700000	110000000	17430000	37410000	70040000	70330000	69140000	69380000
Com_12_pos	Uracil	尿嘧啶	C4H4N2O2	112.09	1.47	Nucleotide And Its Derivates	Nucleotide And Its Derivates	核苷酸及其衍生物	核苷酸及其衍生物	"66-22-8"	HMDB0000300	C00106		8889000	7618000	15780000	18380000	17090000	11110000	3261000	14560000	6326000	11160000	9244000	6834000	15010000	4654000	5537000	11460000	2246000	6816000	9266000	4931000	4639000	1332000	7877000	438000	5625000	8707000	12250000	5225000	1021000	2352000	6540000	7469000	6957000	7939000
Com_13_pos	17alpha-Hydroxyprogesterone	17a-羟孕酮	C21H30O3	330.46	10.91	Lipids	Steroids Hormones	脂质	类固醇激素	"68-96-2"	HMDB0000374	C01176	LMST02030161	54890	5774	27860	67530	55110	18540	3022	57630	23080	86050	10120	18150	41450	95860	103100	13110	21852	9676	2705	13970	23570	20612	25476	18728	16170	17160	21450	41720	3781	4208	29680	30880	28430	20310
Com_14_pos	Dehydrocholic acid	鹅去氢胆酸	C24H34O5	402.52	12.273	Lipids	Bile Acids	脂质	胆汁酸	"81-23-2"		C13154	LMST04010106	211700	94400	160000	55890	155600	344200	8441	750900	40620	52680	274000	200600	83250	24790	149000	254700	12290	134500	98160	43010	65540	17800	517200	346800	137400	173700	99550	327100	11250	14740	150500	175400	157100	148300
Com_15_pos	Palmitoylethanolamide	棕榈乙醇胺	C18H37NO2	299.49	14.399	Organic Acid And Its Derivatives	Organic Acid And Its Derivatives	有机酸及其衍生物	有机酸及其衍生物	"544-31-0"	HMDB0002100	C16512	LMFA08040057	34190	109900	440200	86750	182700	79760	113100	297700	41060	48370	203200	1410000	76590	253300	46820	24230	33640	28260	561900	162200	511300	268700	85180	41980	336900	126100	369500	1043000	24980	65730	130800	137100	128600	125600
Com_16_pos	Kynurenic acid	犬尿酸	C10H7NO3	189.17	5.296	Organic Acid And Its Derivatives	Organic Acid And Its Derivatives	有机酸及其衍生物	有机酸及其衍生物	"492-27-3"	HMDB0000715	C01717		826400	4023000	9727000	4164000	3339000	1222000	7911000	1699000	2484000	3894000	2454000	1572000	2262000	648500	4817000	6714000	1482000	3338000	2083000	5184000	300600	4275000	2317000	10390000	805800	12070000	9705000	7382000	6712000	8110000	3969000	3885000	4093000	4140000
Com_17_pos	N-Acetylneuraminic acid	N-乙酰神经氨酸	C11H19NO9	309.27	0.988	Amino Acid And Its Derivatives	Amino Acid And Its Derivatives	氨基酸及其衍生物	氨基酸及其衍生物	"131-48-6"	HMDB0000230	C00270		51930	1417000	789100	1616000	549000	921500	4097000	849900	428300	64210	4622000	3026000	1126000	315200	1260000	31730	781300	74490	425700	5855000	186100	4392000	1770000	295600	1476000	4635000	1422000	132000	10440000	20760000	2620000	1949000	1709000	2236000
Com_18_pos	Cadaverine	尸胺	C5H14N2	102.18	0.706	Polyamine	Polyamine	多胺	多胺	"462-94-2"	HMDB0002322	C01672		5919000	1920000	28820000	3299000	7025000	5648000	20810000	2165000	16300000	10390000	22990000	4448000	3233000	2109000	2241000	12030000	11220000	29880000	162800	3784000	2062000	914300	12850000	13620000	7259000	5153000	2016000	18890000	8783000	14580000	6859000	7746000	7553000	7561000
Com_19_pos	1,4-Diaminobutane	腐胺	C4H12N2	88.15	0.699	Polyamine	Polyamine	多胺	多胺	"110-60-1"	HMDB0001414	C00134		173400	3331000	17940000	3943000	8119000	8895000	18790000	3956000	14090000	271800	7233000	546900	200000	552900	5864000	375200	5451000	900500	629300	2562000	1605000	5639000	5214000	6002000	1196000	50690000	1810000	2853000	3213000	8348000	6543000	6587000	6836000	6790000
Com_20_pos	L-Kynurenine	L-犬尿氨酸	C10H12N2O3	208.21	3.821	Amino Acid And Its Derivatives	Amino Acid And Its Derivatives	氨基酸及其衍生物	氨基酸及其衍生物	"2922-83-0"	HMDB0000684	C00328		107100	33040	52560	51420	71060	294500	46260	29360	42730	93200	83520	31950	37170	22400	106800	10700	31280	14310	35810	55110	50170	308500	63020	38020	26220	264200	114100	59150	77850	147500	72480	79530	87210	75660
Com_21_pos	Phenylacetylglycine	N-苯基乙酰甘氨酸	C10H11NO3	193.2	6.322	Amino Acid And Its Derivatives	Amino Acid And Its Derivatives	氨基酸及其衍生物	氨基酸及其衍生物	"500-98-1"	HMDB0000821	C05598		20100	275800	107200	7051	11050	12270	22057	80585	261500	14860	50938	14470	9619	18230	4978	23840	14820	13710	17549	46114	14540	38200	33740	14526	236100	35230	147400	23750	23139	21839	38990	42160	43940	40980
Com_22_pos	Phenylacetylglutamine	苯乙酰谷氨酰胺	C13H16N2O4	264.28	5.889	Amino Acid And Its Derivatives	Amino Acid And Its Derivatives	氨基酸及其衍生物	氨基酸及其衍生物	"28047-15-6"	HMDB0006344	C04148		44900	33590	7148000	21350	1655	261800	150000	134372	40545	66123	46383	801400	31470	1573459	1366	749	8934	2829	2492	134800	65097	23500	740700	30340	63541	115300	703700	42692	116800	92450	290000	301700	325400	319300
Com_23_pos	5-Methyluridine	5-甲基尿苷	C10H14N2O6	258.23	3.706	Nucleotide And Its Derivates	Nucleotide And Its Derivates	核苷酸及其衍生物	核苷酸及其衍生物	"1463-10-1"	HMDB0000884			30010	555200	93630	264100	88730	170800	119100	142100	27540	5213	535100	2113	42530	67070	190500	37270	38220	130700	8432	71032	6831	40712	78350	47924	228400	6354	98756	43336	58407	17110	107000	104200	94030	100200
Com_24_pos	Methyl (indol-3-yl)acetate	吲哚-3-乙酸甲酯	C11H11NO2	189.21	9.373	Organoheterocyclic compounds	Indole And Its Derivatives	有机杂环化合物	吲哚及其衍生物	"1912-33-0"		C20635		45350	39790	57440	82880	194800	69140	87960	26880	59630	213300	53670	35900	208900	53130	25570	182900	11660	90920	20260	10840	61070	3529	34420	43907	64236	219500	81320	125300	30580	18680	69000	83780	76030	77430
Com_25_pos	Urocanic acid	尿刊酸	C6H6N2O2	138.12	1.04	Organic Acid And Its Derivatives	Organic Acid And Its Derivatives	有机酸及其衍生物	有机酸及其衍生物	"104-98-3"	HMDB0000301	C00785		3841000	9393000	4134000	27320000	7783000	13630000	5263000	13810000	14660000	8744000	14270000	13740000	6383000	5164000	13160000	4964000	53480	8150000	15420000	6023000	2008000	196600	20710000	830600	1541000	112200	10240000	8735000	336900	176800	7887000	7776000	8266000	8381000
Com_26_pos	D-Glutamine	D-谷氨酰胺	C5H10N2O3	146.14	0.86	Amino Acid And Its Derivatives	Amino Acid And Its Derivatives	氨基酸及其衍生物	氨基酸及其衍生物	"5959-95-5"	HMDB0003423	C00819		98600000	148200000	167200000	191200000	138200000	158500000	157500000	83260000	139400000	118300000	97900000	105900000	167400000	120100000	196000000	33520000	39910000	62340000	199600000	110900000	209000000	222600000	180700000	7882000	141100000	215100000	230300000	163000000	31930000	34680000	137800000	139100000	139400000	143700000
Com_27_pos	Creatinine	肌酸酐	C4H7N3O	113.12	0.898	Organic Acid And Its Derivatives	Organic Acid And Its Derivatives	有机酸及其衍生物	有机酸及其衍生物	"60-27-5"	HMDB0000562	C00791		472000	49900	1232000	27740	69910	9913000	445100	408900	109200	59820	552000	872600	34820	2244000	209600	17610	8301000	26840	25100	170900	8136	826500	2329000	1574000	1986000	1875000	148600	28360	1979000	2659000	1170000	1299000	1215000	1414000
Com_28_pos	isoleucine	异亮氨酸	C6H13NO2	131.17	2.11	Amino Acid And Its Derivatives	Amino Acid And Its Derivatives	氨基酸及其衍生物	氨基酸及其衍生物	"73-32-5"	HMDB0033923	C16434		407300000	431000000	629500000	547500000	449700000	380200000	168900000	321600000	564900000	544300000	432400000	310000000	503800000	246000000	524300000	380800000	277100000	358200000	484200000	346100000	553400000	233700000	527000000	131900000	235800000	689900000	627500000	591500000	60790000	197800000	441700000	466700000	460500000	451800000
Com_29_pos	L-Leucine	L-亮氨酸	C6H13NO2	131.17	2.32	Amino Acid And Its Derivatives	Amino Acid And Its Derivatives	氨基酸及其衍生物	氨基酸及其衍生物	"61-90-5"	HMDB0000687	C00123		284100000	318200000	495300000	433400000	332100000	299200000	142100000	242700000	495900000	443100000	350600000	230600000	389700000	205900000	449900000	272000000	237300000	275900000	372700000	291400000	455600000	174100000	392800000	163100000	176000000	581200000	538200000	507900000	77850000	177700000	336000000	347000000	344500000	341500000
Com_30_pos	L-Citrulline	L-瓜氨酸	C6H13N3O3	175.19	0.89	Amino Acid And Its Derivatives	Amino Acid And Its Derivatives	氨基酸及其衍生物	氨基酸及其衍生物	"372-75-8"	HMDB0000904	C00327		20250000	51550000	63770000	34940000	6819000	14510000	4665000	12920000	42260000	18840000	45870000	26380000	55530000	13660000	74830000	28900000	9803000	19020000	71350000	14060000	45810000	5382000	65680000	2066000	7037000	30670000	46960000	84460000	2806000	15040000	28680000	29680000	29400000	30240000
Com_31_pos	L-Ornithine	鸟氨酸	C5H12N2O2	132.16	0.762	Amino Acid And Its Derivatives	Amino Acid And Its Derivatives	氨基酸及其衍生物	氨基酸及其衍生物	"70-26-8"	HMDB0000214	C00077		8785000	17570000	19520000	43420000	5167000	38530000	30280000	24270000	30820000	38550000	23220000	13900000	18940000	19060000	32630000	9279000	4881000	13160000	14250000	9132000	22080000	16730000	15510000	2723000	9227000	23290000	11640000	30530000	6646000	2671000	16650000	19150000	18790000	19230000
Com_32_pos	4-Aminobutyric acid	γ-氨基丁酸	C4H9NO2	103.12	0.864	Organic Acid And Its Derivatives	Organic Acid And Its Derivatives	有机酸及其衍生物	有机酸及其衍生物	"56-12-2"	HMDB0000112	C00334		412600	3638000	1634000	32630000	29410000	4492000	33480000	20960000	19320000	3170000	35570000	2687000	1909000	4834000	2623000	1059000	9865000	15220000	127700	17410000	716000	57480	2251000	14990000	3388000	63660000	1492000	3426000	20430000	30350000	14610000	13710000	14950000	14570000
Com_33_pos	Glycine	甘氨酸	C2H5NO2	75.07	0.88	Amino Acid And Its Derivatives	Amino Acid And Its Derivatives	氨基酸及其衍生物	氨基酸及其衍生物	"56-40-6 "	HMDB0000123	C00037		2440000	4193000	4416000	3160000	2643000	2011000	1243000	896400	2663000	3610000	1693000	1708000	2882000	1322000	3074000	1734000	1269000	1601000	2379000	1934000	3803000	1576000	2730000	542300	735200	2688000	3712000	4066000	1073000	702200	2043000	2363000	2392000	2289000
Com_34_pos	Choline Glycerophosphate	甘油磷脂胆碱	C8H20NO6P	257.22	0.89	Amines	Cholines	胺类	胆碱类	"28319-77-9"	HMDB0252858			15560	89410	9229	59900	75240	219900	2518000	10040000	196000	63960	1216000	88670	31130	50050000	472500	37430	450900	148000	24690	1104000	22570	196100	300700	93500	80640	177000	186900	10460	14870000	8051000	3192000	3348000	3288000	3648000
Com_35_pos	DL-Citrulline	DL-瓜氨酸	C6H13N3O3	175.19	0.9	Amino Acid And Its Derivatives	Amino Acid And Its Derivatives	氨基酸及其衍生物	氨基酸及其衍生物	"627-77-0"	HMDB0250742			39570000	85080000	101000000	62920000	15610000	28280000	10180000	26650000	72420000	38460000	78570000	49820000	93680000	27130000	112900000	55460000	18680000	37700000	108000000	31380000	80100000	11060000	102700000	4125000	15120000	54820000	82340000	118500000	5794000	28140000	53710000	55810000	56530000	56440000
Com_36_pos	beta-Nicotinamide mononucleotide	β-烟酰胺单核苷酸	C11H15N2O8P	334.219	0.993	Nucleotide And Its Derivates	Nucleotide And Its Derivates	核苷酸及其衍生物	核苷酸及其衍生物	"1094-61-7"	HMDB0000229	C00455		7676	14920	5543	16410	38240	68980	15160	21140	55970	18080	39310	8922	7829	105100	19070	6598	8432	10320	3402	8245	9890	26610	16180	7934	4047	40634	5437	16136	11150	9807	15890	18170	16970	16350
Com_37_pos	Creatine	肌酸	C4H9N3O2	131.133	0.94	Organic Acid And Its Derivatives	Organic Acid And Its Derivatives	有机酸及其衍生物	有机酸及其衍生物	"57-00-1"	HMDB0000064	C00300		3592000	1080000	20440000	502900	258200	5760000	18380000	1408000	410100	791900	572500	4556000	213300	7048000	646500	54230	56910000	303600	55650	2508000	411400	41890000	4664000	43350000	51910000	8531000	1520000	242400	28870000	12810000	9595000	9846000	9781000	9926000
Com_38_pos	L-Alanine	L-丙氨酸	C3H7NO2	89.09	0.86	Amino Acid And Its Derivatives	Amino Acid And Its Derivatives	氨基酸及其衍生物	氨基酸及其衍生物	"56-41-7"	HMDB0000161	C00041		51190000	57930000	78320000	71380000	71340000	72260000	33460000	40330000	49440000	74950000	39350000	43030000	69540000	66400000	59770000	61050000	37820000	46140000	46860000	45610000	65220000	20860000	61000000	17230000	30100000	114800000	89340000	85970000	36730000	26100000	56700000	57720000	60300000	60180000
Com_39_pos	L-Aspartic acid	L-天冬氨酸	C4H7NO4	133.1	0.86	Amino Acid And Its Derivatives	Amino Acid And Its Derivatives	氨基酸及其衍生物	氨基酸及其衍生物	"56-84-8"	HMDB0000191	C00049		24840000	31710000	32710000	20900000	5057000	22950000	846100	4295000	45230000	16030000	24980000	18970000	14010000	21170000	26610000	5072000	7692000	10750000	37090000	45620000	34500000	12740000	19620000	8203000	8488000	2901000	38380000	24540000	1983000	4404000	18600000	18750000	19290000	18670000
Com_40_pos	L-Arginine	精氨酸	C6H14N4O2	174.2	0.794	Amino Acid And Its Derivatives	Amino Acid And Its Derivatives	氨基酸及其衍生物	氨基酸及其衍生物	"74-79-3"	HMDB0000517	C00062		3735000	24770000	20730000	9501000	3009000	5277000	5983000	3775000	4353000	4645000	3945000	8870000	13130000	17980000	13690000	3012000	8379000	2873000	35150000	53910000	57390000	2771000	11370000	2178000	27660000	14010000	82920000	37470000	17300000	2794000	15530000	15920000	16970000	16840000
Com_41_pos	L-Cysteine	L-半胱氨酸	C3H7NO2S	121.16	0.88	Amino Acid And Its Derivatives	Amino Acid And Its Derivatives	氨基酸及其衍生物	氨基酸及其衍生物	"52-90-4"	HMDB0000574	C00097		94220	145700	110300	123300	70590	146200	63510	54770	201400	144800	136200	67810	60200	73870	159800	27840	78100	83260	153200	146500	113700	136900	127800	52260	81080	250100	137500	87050	84000	64530	82120	117100	119900	90860
Com_42_pos	L-Hydroxyproline	L-羟脯氨酸	C5H9NO3	131.13	0.88	Amino Acid And Its Derivatives	Amino Acid And Its Derivatives	氨基酸及其衍生物	氨基酸及其衍生物	"51-35-4"	HMDB0000725	C01157		2612000	2671000	14250000	2312000	1662000	10150000	663500	1008000	1941000	682000	2488000	2308000	1603000	1554000	1301000	589200	11870000	949000	1394000	665800	817000	1405000	4009000	1857000	2562000	4985000	2203000	433500	734700	2329000	2695000	2750000	2776000	2831000
Com_43_pos	D-Proline	D-脯氨酸	C5H9NO2	115.13	0.967	Amino Acid And Its Derivatives	Amino Acid And Its Derivatives	氨基酸及其衍生物	氨基酸及其衍生物	"344-25-2"	HMDB0003411	C00763		211400000	149800000	250700000	224800000	164900000	149300000	108000000	80070000	172500000	228500000	124100000	130600000	208400000	132200000	204000000	130500000	222700000	121000000	179800000	209300000	222500000	97710000	172300000	86320000	58810000	195200000	229600000	232500000	24280000	108800000	153000000	156000000	153700000	147300000
Com_44_pos	5-Methylcytosine	5-甲基胞嘧啶	C5H7N3O	125.13	0.991	Nucleotide And Its Derivates	Nucleotide And Its Derivates	核苷酸及其衍生物	核苷酸及其衍生物	"554-01-8"	HMDB0002894	C02376		23460	105700	319800	58860	33230	182700	87560	58220	69140	63060	218000	36000	54380	97380	58270	53650	121600	23240	91690	150300	39840	121900	56560	96160	92270	480000	126100	74400	213100	130700	91180	101000	70160	101100
Com_45_pos	Glycyl-L-leucine	N-甘氨酰-L-亮氨酸	C8H16N2O3	188.22	4.466	Amino Acid And Its Derivatives	Amino Acid And Its Derivatives	氨基酸及其衍生物	氨基酸及其衍生物	"869-19-2"	HMDB0028929	C02155		3087000	1419000	4233000	16840000	6626000	10060000	276800	11900000	13840000	3293000	17000000	1212000	3817000	2759000	12970000	1454000	3230000	8786000	4221000	1854000	4145000	2928000	12920000	1404000	6080000	14590000	3223000	5541000	1151000	4956000	6282000	6107000	5969000	5681000
Com_46_pos	N,N-Dimethylglycine	N,N-二甲基甘氨酸	C4H9NO2	103.12	0.9	Amino Acid And Its Derivatives	Amino Acid And Its Derivatives	氨基酸及其衍生物	氨基酸及其衍生物	"1118-68-9"	HMDB0000092	C01026		1451000	3678000	4204000	3454000	2194000	2324000	3928000	2912000	3027000	1701000	3483000	2002000	1717000	15920000	2071000	1285000	5978000	1248000	1289000	7104000	948500	2242000	1808000	4764000	2200000	6738000	7439000	2277000	8155000	11250000	4142000	4446000	4621000	4509000
Com_47_pos	N6-Acetyl-L-lysine	N6-乙酰-L-赖氨酸	C8H16N2O3	188.22	1.304	Amino Acid And Its Derivatives	Amino Acid And Its Derivatives	氨基酸及其衍生物	氨基酸及其衍生物	"692-04-6"	HMDB0000206	C02727		483500	1631000	817400	428100	536900	909100	24240000	455200	410700	614500	312700	1045000	927800	727300	468300	1142000	346800	298300	867900	1588000	743300	3882000	887400	324200	462300	2834000	1607000	1310000	1442000	395700	1582000	1666000	1796000	1639000
Com_48_pos	Glycyl-L-valine	甘氨酰-L-缬氨酸	C7H14N2O3	174.2	2.077	Amino Acid And Its Derivatives	Amino Acid And Its Derivatives	氨基酸及其衍生物	氨基酸及其衍生物	"1963-21-9"	HMDB0028854			1729000	1640000	2392000	10220000	4801000	5667000	140400	6658000	6590000	2851000	9294000	927800	2877000	2239000	7458000	1101000	1904000	7268000	3163000	2048000	2188000	1445000	9071000	772400	3487000	9160000	2098000	2858000	923800	4064000	3108000	3727000	3255000	3274000
Com_49_pos	L-Homocitrulline	L-高瓜氨酸	C7H15N3O3	189.21	0.972	Amino Acid And Its Derivatives	Amino Acid And Its Derivatives	氨基酸及其衍生物	氨基酸及其衍生物	"1190-49-4"	HMDB0000679	C02427		256400	609700	1082000	266500	371400	561100	3340000	660300	1379000	316500	143800	440500	629600	178300	606300	1435000	142200	151400	300600	426100	849900	448800	804600	48980	190200	478400	618700	820000	177300	97990	543600	517500	518500	528800
Com_50_pos	H-Gly-Pro-OH	甘氨酰-L-脯氨酸	C7H12N2O3	172.18	1.035	Amino Acid And Its Derivatives	Amino Acid And Its Derivatives	氨基酸及其衍生物	氨基酸及其衍生物	"704-15-4"				1961000	6009000	5742000	11000000	5415000	7756000	626000	5381000	6188000	7642000	6801000	3333000	5678000	4055000	7639000	1572000	2491000	4768000	7901000	3137000	4735000	1712000	10150000	853600	2343000	7241000	6120000	8762000	845800	3104000	4272000	4924000	4774000	4718000
Com_51_pos	3-Aminoisobutyric acid	3-氨基异丁酸	C4H9NO2	103.12	0.931	Amino Acid And Its Derivatives	Amino Acid And Its Derivatives	氨基酸及其衍生物	氨基酸及其衍生物	"144-90-1"	HMDB0003911	C05145		186700	846800	890100	6208000	6071000	1299000	6579000	4027000	3748000	704200	6837000	623900	421000	1355000	575600	214300	1995000	2722000	124000	3607000	276900	85230	497400	2955000	751700	13730000	500900	836900	4155000	5646000	2766000	2873000	3081000	2979000
Com_52_pos	Anserine	鹅肌肽	C10H16N4O3	240.26	0.771	Organic Acid And Its Derivatives	Organic Acid And Its Derivatives	有机酸及其衍生物	有机酸及其衍生物	"584-85-0"	HMDB0000194	C01262		47280	192500	689300	287200	33390	581000	29870	465900	133500	236442	505000	30900	69140	43500	29690	160400	87760	88800	61710	13530	66650	58630	4465000	50790	42730	850900	45940	63250	21190	73330	372400	315900	359800	367200
Com_53_pos	(S)-2-Aminobutanoate	L-α-氨基丁酸	C4H9NO2	103.12	0.947	Amino Acid And Its Derivatives	Amino Acid And Its Derivatives	氨基酸及其衍生物	氨基酸及其衍生物	"1492-24-6"	HMDB0000452	C02356		6229000	13260000	20800000	8386000	12090000	9701000	1968000	5483000	6549000	16000000	2722000	3619000	2533000	3080000	2109000	23370000	5874000	6183000	3043000	5499000	6202000	2628000	3203000	2349000	5691000	91710000	8725000	6944000	2293000	3646000	8865000	8532000	8442000	9237000
Com_54_pos	L-Glutamate	L-谷氨酸	C5H9NO4	147.129	0.886	Amino Acid And Its Derivatives	Amino Acid And Its Derivatives	氨基酸及其衍生物	氨基酸及其衍生物	"56-86-0"	HMDB0000148	C00025		243700000	223000000	287700000	253200000	212300000	255800000	11550000	68580000	221000000	298600000	61190000	200200000	278000000	217500000	266500000	180500000	7474000	199300000	239700000	293400000	264400000	91930000	249100000	13160000	101700000	308800000	335200000	321100000	9761000	28020000	215700000	218900000	226200000	220300000
Com_55_pos	D-2-Aminobutyric acid	D-2-氨基丁酸	C4H9NO2	103.12	0.947	Organic Acid And Its Derivatives	Organic Acid And Its Derivatives	有机酸及其衍生物	有机酸及其衍生物	"2623-91-8"	HMDB0000650	C02261		6909000	13970000	22310000	9454000	13320000	10100000	1991000	5379000	6854000	17630000	2598000	3625000	2572000	3177000	2640000	26910000	5777000	6336000	3200000	5141000	6623000	2866000	3344000	1808000	6498000	106700000	8553000	7054000	1376000	2331000	8973000	9557000	10190000	9935000
Com_56_pos	DL-Norvaline	D-正缬氨酸	C5H11NO2	117.15	1.068	Amino Acid And Its Derivatives	Amino Acid And Its Derivatives	氨基酸及其衍生物	氨基酸及其衍生物	"760-78-1"	HMDB0251527			105600000	144700000	193400000	166200000	160600000	150700000	62100000	104300000	220000000	198500000	117000000	100800000	188900000	76920000	165800000	119000000	106600000	84530000	143100000	133900000	156900000	59030000	166500000	48830000	76180000	247700000	222300000	190900000	18600000	59560000	129400000	130400000	124200000	132100000
Com_57_pos	Methionine	蛋氨酸	C5H11NO2S	149.211	1.46	Amino Acid And Its Derivatives	Amino Acid And Its Derivatives	氨基酸及其衍生物	氨基酸及其衍生物	"59-51-8"	HMDB0033951	C01733		30540000	34150000	63050000	54060000	38140000	45270000	11070000	27730000	71070000	60870000	40890000	16580000	43940000	16650000	49290000	15290000	12750000	28120000	51350000	24300000	49220000	9947000	47100000	4037000	20930000	69610000	59840000	65770000	6675000	15880000	34790000	38330000	34570000	33810000
Com_58_pos	L-Serine	丝氨酸	C3H7NO3	105.093	0.846	Amino Acid And Its Derivatives	Amino Acid And Its Derivatives	氨基酸及其衍生物	氨基酸及其衍生物	"56-45-1"	HMDB0000187	C00065		2848000	4334000	5086000	5324000	2878000	3756000	1779000	3689000	7200000	6255000	5136000	3726000	4812000	4999000	5434000	2180000	1669000	2868000	5656000	5148000	4204000	1964000	5244000	1102000	2644000	5939000	5841000	4172000	1568000	1977000	3722000	3988000	4143000	4088000
Com_59_pos	Hypoxanthine	次黄嘌呤	C5H4N4O	136.11	1.509	Nucleotide And Its Derivates	Nucleotide And Its Derivates	核苷酸及其衍生物	核苷酸及其衍生物	"68-94-0"	HMDB0000157	C00262		9787000	28260000	76790000	121700000	73460000	60050000	24610000	83930000	57060000	57600000	67520000	19220000	60920000	28810000	23840000	26780000	15450000	38120000	58990000	32430000	4095000	14280000	54950000	2674000	33160000	66880000	91160000	9992000	12270000	32490000	39600000	34760000	39160000	37500000
Com_60_pos	D-Phenylalanine	D-苯丙氨酸	C9H11NO2	165.19	4.106	Amino Acid And Its Derivatives	Amino Acid And Its Derivatives	氨基酸及其衍生物	氨基酸及其衍生物	"673-06-3"	HMDB0250791	C02265		346400000	407800000	506700000	490000000	382900000	465600000	225900000	328500000	561500000	465500000	422100000	275000000	425200000	344700000	498100000	265800000	320300000	314000000	419000000	356400000	488900000	286100000	465200000	277700000	253100000	580700000	561000000	507200000	104500000	264700000	422100000	414500000	433300000	419000000
Com_61_pos	Adenosine	腺苷	C10H13N5O4	267.24	2.762	Nucleotide And Its Derivates	Nucleotide And Its Derivates	核苷酸及其衍生物	核苷酸及其衍生物	"58-61-7"	HMDB0000050	C00212		5571000	928600	503300	1913000	2129000	1478000	9598000	2641000	1060000	257600	3064000	1265000	1446000	90250000	1120000	1586000	3922000	162800	1205000	1405000	1200000	435900	872800	81240	2250000	1936000	3963000	1750000	6216000	194866	3713000	3522000	3569000	3612000
Com_62_pos	Uridine	尿苷	C9H12N2O6	244.2	1.86	Nucleotide And Its Derivates	Nucleotide And Its Derivates	核苷酸及其衍生物	核苷酸及其衍生物	"58-96-8"	HMDB0000296	C00299		120000	54790	567900	729900	181400	532800	2230000	291200	156100	36830	1291000	19400	172200	508300	351200	273900	3449000	114500	616100	79730	119400	8964	266800	163900	775500	11640	182500	85270	1061000	1132000	367800	455900	440600	415300
Com_63_pos	Cytidine	胞苷	C9H13N3O5	243.22	1.029	Nucleotide And Its Derivates	Nucleotide And Its Derivates	核苷酸及其衍生物	核苷酸及其衍生物	"65-46-3"	HMDB0000089	C00475		164400	644300	435700	1078000	226500	1265000	653300	605900	578100	305000	958300	441700	670700	1148000	813000	170100	6528000	524500	641700	1563000	449100	184200	300200	115800	2476000	124600	1228000	122500	1585000	644700	856100	987400	829900	986500
Com_64_pos	SDMA	二甲基-L-精氨酸	C8H18N4O2	202.25	0.913	Amino Acid And Its Derivatives	Amino Acid And Its Derivatives	氨基酸及其衍生物	氨基酸及其衍生物	"30344-00-4"	HMDB0003334			4342000	1752000	7990000	6280000	1724000	7038000	3451000	4254000	1246000	4501000	1506000	1820000	1994000	6958000	1825000	514500	2090000	401100	1382000	1045000	1996000	3310000	9564000	3254000	3195000	6329000	3899000	796800	1266000	2365000	2836000	4489000	4459000	4284000
Com_65_pos	Gamma-Caprolactone	γ-己内酯	C6H10O2	114.14	6.631	Organoheterocyclic compounds	Lactones	有机杂环化合物	内酯	"695-06-7"	HMDB0003843		LMFA07040010	162500	119637	89082	101832	138918	602200	107073	16380	109950	277700	131186	83525	259200	124364	43020	482700	146700	61880	121938	122600	59100	60310	31770	74079	93663	128880	176500	114035	101546	105553	184400	164200	175200	164800
Com_66_pos	Xanthosine	黄嘌呤核苷	C10H12N4O6	284.225	3.928	Nucleotide And Its Derivates	Nucleotide And Its Derivates	核苷酸及其衍生物	核苷酸及其衍生物	"146-80-5"	HMDB0000299	C01762		7271	21520	7271	45140	36600	44440	74520	66283	5563	2233	195100	1808	16390	102100	26850	6661	2575	53530	19267	33159	3704	17403	2741	6629	4534	36452	1320	14679	13650	39055	28150	14020	16270	23000
Com_67_pos	Pipecolic acid	哌啶甲酸	C6H11NO2	129.16	1.042	Organic Acid And Its Derivatives	Organic Acid And Its Derivatives	有机酸及其衍生物	有机酸及其衍生物	"535-75-1"	HMDB0000070	C00408		43830000	13300000	19375168	19895729	87400000	14270000	7436000	34430000	7877000	59470000	12140000	13710000	56970000	19500000	15253118	135800000	2135000	12740000	57320000	18620000	48470000	22010000	24560000	8312913	29130000	76050000	25250895	240700000	8949558	3626000	34990000	32750000	35220000	36820000
Com_68_pos	Azelaic acid	壬二酸	C9H16O4	188.22	7.433	Lipids	Fatty Acyls	脂质	脂肪酰类	"123-99-9"	HMDB0000784	C08261	LMFA01170054	63870	67330	42140	96570	103600	164100	17750	61500	37310	201300	41830	52140	102500	121200	68020	46560	29360	70130	48110	20890	54480	30010	94520	23380	37570	47140	78750	55650	23550	19090	67380	69290	61470	61000
Com_69_pos	L-Pipecolate	L-哌啶酸	C6H11NO2	129.16	1.049	Amino Acid And Its Derivatives	Amino Acid And Its Derivatives	氨基酸及其衍生物	氨基酸及其衍生物	"3105-95-1"	HMDB0000716	C00408		8634000	2143000	2725000	3023000	17460000	2814000	1215000	7193000	1339000	10310000	2183000	2571000	11050000	3488000	2545000	29080000	389600	2325000	9501000	3082000	8217000	24084	4257000	105700	1764000	96275	1950000	54850000	317580	1223426	5801000	6446000	6561000	6542000
Com_70_pos	gamma-Nonanolactone	γ-壬内酯	C9H16O2	156.222	4.1	Organoheterocyclic compounds	Lactones	有机杂环化合物	内酯	"104-61-0"				3303000	4590000	7015000	6192000	3884000	5212000	1943000	3022000	10450000	6228000	4544000	2295000	4701000	3828000	6476000	2248000	2863000	2905000	4517000	3389000	6377000	2572000	5647000	2508000	2099000	10630000	8771000	7001000	743300	2234000	4667000	4538000	4456000	4595000
Com_71_pos	gamma-Glutamylglutamic acid	γ-谷氨酰谷氨酸	C10H16N2O7	276.243	1.05	Amino Acid And Its Derivatives	Amino Acid And Its Derivatives	氨基酸及其衍生物	氨基酸及其衍生物	"1116-22-9"	HMDB0011737	C05282		651300	3117000	2943000	3363000	1352000	1101000	226200	422800	1218000	2426000	332200	2085000	3942000	1658000	984100	719200	312400	899700	1588000	5311000	888000	210800	1317000	36330	237500	4440000	6678000	7305000	1602000	810600	1687000	1876000	1866000	1778000
Com_72_pos	UDP-N-acetylglucosamine	尿嘧啶二磷酸-N-乙酰葡糖胺	C17H27N3O17P2	607.354	0.99	Nucleotide And Its Derivates	Nucleotide And Its Derivates	核苷酸及其衍生物	核苷酸及其衍生物	"528-04-1"	HMDB0000290	C00043		17850	21090	4367	16080	5837	19060	65070	7987	65430	11810	13350	13500	6759	35340	13660	7317	119800	2752	8414	33150	11640	176400	6293	40450	32740	28680	9915	47600	156300	33820	46660	57560	52020	48780
Com_73_pos	Trimethyllysine	三甲基赖氨酸	C9H21N2O2+	189.275	1.03	Amino Acid And Its Derivatives	Amino Acid And Its Derivatives	氨基酸及其衍生物	氨基酸及其衍生物	"66989-56-8"				4605000	10640000	4260000	4463000	5461000	3404000	38340000	1742000	3430000	8243000	2464000	5303000	10270000	3427000	6250000	2570000	751800	1725000	4952000	6875000	10950000	7628000	5235000	632000	2180000	6833000	10170000	6295000	2967000	1857000	5538000	5821000	5234000	5658000
Com_74_pos	Triethyl phosphate	磷酸三乙酯	C6H15O4P	182.155	7.89	Organic Acid And Its Derivatives	Organic Acid And Its Derivatives	有机酸及其衍生物	有机酸及其衍生物	"78-40-0"	HMDB0259191			965900	1091000	1170000	1061000	1504000	1039000	1383000	1126000	1155000	1118000	1113000	1148000	1146000	1381000	1030000	905000	1263000	1001000	1036000	976700	1129000	1083000	938400	953900	870000	1064000	1176000	1070000	1194000	1144000	1077000	1129000	1119000	1146000
Com_75_pos	trans-Aconitic acid	反式乌头酸	C6H6O6	174.108	11	Organic Acid And Its Derivatives	Organic Acid And Its Derivatives	有机酸及其衍生物	有机酸及其衍生物	"4023-65-8"	HMDB0000958	C02341		8096000	7936000	7658000	8738000	7639000	8846000	8194000	8050000	8179000	8022000	1029000	7559000	8387000	8072000	8573000	7737000	7854000	7886000	8264000	7884000	7750000	7726000	8437000	8041000	8549000	8136000	8436000	8247000	7801000	7166000	8976000	8466000	8193000	8229000
Com_76_pos	Tetrahydrocorticosterone	四氢皮质酮	C21H34O4	350.492	10.33	Lipids	Steroids Hormones	脂质	类固醇激素	"68-42-8"	HMDB0000268	C05476	LMST02030100	158500	1917000	5234000	73720	74800	6624000	214600	52900	3060000	135600	581600	3007000	43500	28270	150300	83060	3068000	95070	3577000	5060000	36670	4881000	72440	4400000	7109000	6997000	7687000	2741000	1587000	1085000	2315000	2142000	2422000	2287000
Com_77_pos	Testosterone	睾酮	C19H28O2	288.424	0.72	Lipids	Steroids Hormones	脂质	类固醇激素	"58-22-0"	HMDB0000234	C00535	LMST02020002	24090	52440	47910	12930	19610	108000	15270	125700	17210	12860	23230	15570	43620	28690	55480	37820	54330	22770	20610	8113	27170	25200	27730	22940	22070	36810	22880	33340	28430	35130	29930	31110	46300	26440
Com_78_pos	1-Methylhistidine	1-甲基组氨酸	C7H11N3O2	169.18	0.84	Amino Acid And Its Derivatives	Amino Acid And Its Derivatives	氨基酸及其衍生物	氨基酸及其衍生物	"332-80-9"	HMDB0000001	C01152		412500	395800	725400	143000	44840	2250000	318800	99940	790900	685010	393200	784500	350900	56630	749900	240300	688000	207600	66640	80610	451164	159200	1196000	157000	732400	1638000	400700	625675	463900	332600	412000	402000	349000	373900
Com_79_pos	Styrene	苯乙烯	C8H8	104.149	10.53	Benzene and substituted derivatives	Benzene and substituted derivatives	苯及其取代衍生物	苯及其取代衍生物	"100-42-5"	HMDB0034240	C07083		1553000	1658000	1615000	1352000	1607000	1538000	1537000	1841000	1284000	1576000	1579000	1620000	1696000	1499000	1181000	1810000	1062000	1401000	1934000	1517000	1395000	1427000	1604000	1702000	1569000	1481000	1681000	1824000	1316000	1682000	1533000	1558000	1476000	1445000
Com_80_pos	S-ribosyl-L-homocysteine	S-核糖基-L-同型半胱氨酸	C9H17NO6S	267.3	3.14	Amino Acid And Its Derivatives	Amino Acid And Its Derivatives	氨基酸及其衍生物	氨基酸及其衍生物					64440	103700	26570	258900	103600	594700	1784000	279300	238700	142900	135500	98020	12720	27920	137700	28200	439200	173700	25120	59340	32800	371800	115300	436500	137700	588900	88190	86220	995700	465600	251900	265200	238800	245800
Com_81_pos	Spermidine	亚精胺	C7H19N3	145.246	0.68	Polyamine	Polyamine	多胺	多胺	"124-20-9"	HMDB0001257	C00315		176600	7314000	6010000	5430000	3105000	4720000	2578000	3050000	6904000	492300	1587000	150600	781100	548500	2035000	127900	338900	2493000	7776000	5005000	8080000	13680	2581000	814300	695200	8885000	4055000	14220000	3153000	5125000	3260000	3567000	3453000	3958000
Com_82_pos	S-Methyl-5'-thioadenosine	S-甲基-5'-硫腺嘌呤	C11H15N5O3S	297.333	4.94	Nucleotide And Its Derivates	Nucleotide And Its Derivates	核苷酸及其衍生物	核苷酸及其衍生物					30570	42290	101715	49779	6078	57580	302800	433500	24910	13530	42170	15500	73070	4417000	89240	7363	39310	15150	209900	23750	172400	159200	23890	95400	40500	155800	773800	132800	258400	303200	123100	108100	112300	122700
Com_83_pos	Sarcosine	肌氨酸	C3H7NO2	89.093	0.9	Amino Acid And Its Derivatives	Amino Acid And Its Derivatives	氨基酸及其衍生物	氨基酸及其衍生物	"107-97-1"	HMDB0000271	C00213		49890000	56420000	76620000	67600000	66780000	71920000	31650000	38510000	49240000	74490000	36420000	43560000	70170000	63930000	62220000	60220000	38860000	44330000	45280000	48540000	65180000	20080000	54310000	15820000	26790000	112800000	87380000	84950000	34460000	24760000	53250000	56710000	60950000	58810000
Com_84_pos	S-Adenosyl-methionine	S-腺苷-甲硫氨酸	C15H22N6O5S	398.4	0.84	Amino Acid And Its Derivatives	Amino Acid And Its Derivatives	氨基酸及其衍生物	氨基酸及其衍生物	"17176-17-9"				91780	11220	11450	11910	2760	12720	1161000	1981000	152700	4058	80480	2226	151700	52690	36770	277536	61770	12220	761600	13740	438400	1131000	35280	8472	82630	482900	175000	144000	981200	1305000	281100	298200	318300	308800
Com_85_pos	Vitamin B2	核黄素B2	C17H20N4O6	376.364	5.94	Vitamins	Vitamins	维生素	维生素	"83-88-5"	HMDB0000244	C00255		3916000	4093000	13190000	10340000	8034000	7537000	1849000	6059000	5315000	16180000	5709000	2080000	8504000	2538000	5579000	2571000	862100	8466000	3651000	3237000	6378000	1382000	6181000	1749000	2300000	6723000	12890000	9621000	3274000	2948000	5752000	5719000	5904000	5927000
Com_86_pos	R-Aminobutyrate	R-3-氨基丁酸	C4H9NO2	103.12	0.91	Organic Acid And Its Derivatives	Organic Acid And Its Derivatives	有机酸及其衍生物	有机酸及其衍生物	"3775-73-3"				159700	1580000	767000	14150000	13850000	2008000	14660000	9590000	8580000	1376000	15660000	1148000	955500	2103000	1217000	458900	4832000	6423000	54300	8306000	322200	32010	936000	6551000	1396000	31000000	675700	1703000	9206000	13160000	6337000	6312000	6799000	6667000
Com_87_pos	Purine	嘌呤	C5H4N4	120.112	4.1	Nucleotide And Its Derivates	Nucleotide And Its Derivates	核苷酸及其衍生物	核苷酸及其衍生物	"120-73-0"	HMDB0001366	C15587		524900	713700	1069000	964800	631000	814700	306600	474900	1623000	960500	714200	385300	719900	531100	975300	362100	462400	459200	735800	540400	1010000	400600	886200	387000	358600	1590000	1383000	1107000	125300	367000	742200	689300	717900	738900
Com_88_pos	Punicic Acid	石榴酸	C18H30O2	278.43	12.7	Lipids	Fatty Acyls	脂质	脂肪酰类	"544-72-9"	HMDB0030963	C08364	LMFA01030146	297500	1029000	2373000	977300	606400	627400	93320	1413000	250500	1144000	17210000	1007000	4544000	6581000	1899000	143100	607700	2252000	567800	167300	330000	1771000	2116000	1408000	230700	3323000	940200	317200	212400	150500	1580000	1630000	1654000	1568000
Com_89_pos	Propionylcholine	丙酰胆碱	C8H18NO2+	160.234	1.03	Amines	Cholines	胺类	胆碱类	"5072-54-8"	HMDB0013305			32900000	29050000	53510000	53900000	62900000	79070000	342100	80600000	31560000	90600000	36340000	46750000	55220000	27250000	16900000	46200000	1466000	87740000	71500000	2882000	55150000	17680000	82900000	211000	1514000	375700	40780000	106600000	292400	165700	53110000	48780000	52890000	53090000
Com_90_pos	Porphobilinogen	胆色素原	C10H14N2O4	226.229	4.9	Amines	Amines	胺类	胺类	"487-90-1"	HMDB0000245	C00931		259600	315500	180200	218800	177600	241600	497500	177000	165400	275300	156500	180000	355900	266100	497300	83460	223200	58790	426900	256300	595800	746500	166500	211200	140200	783400	672200	526200	170400	438800	253600	280000	304600	265800
Com_91_pos	p-Mentha-1,3,8-triene	对-薄荷-1,3,8-三烯	C10H14	134.218	11.37	Lipids	Fatty Acyls	脂质	脂肪酰类	"18368-95-1"	HMDB0037013			3022000	3477000	3464000	3114000	3739000	2937000	3459000	3702000	2734000	3759000	2833000	2862000	3035000	3261000	2645000	3677000	2249000	2810000	5125000	3575000	3686000	3203000	3254000	3648000	3214000	2953000	3290000	3658000	2702000	3763000	3068000	3087000	3382000	3269000
Com_92_pos	4-Aminobenzoate	对-氨基苯甲酸	C7H7NO2	137.136	2.74	Organic Acid And Its Derivatives	Benzoic Acid And Its Derivatives	有机酸及其衍生物	苯甲酸及其衍生物	"150-13-0"	HMDB0304171	C00568		79440	97400	702200	1247000	702300	918100	539900	1566000	521700	10160	3025000	46280	478500	696500	522700	185200	706100	657200	173500	136827	124571	11210	305600	266800	1565000	83690	147546	159636	248369	138700	518900	535900	522500	563700
Com_93_pos	PAF C-16	Β-乙酰基-Γ-O-十六烷基-L-Α-卵磷脂	C26H54NO7P	523.683	13.8	Lipids	Glycerophospholipids	脂质	甘油磷脂	"74389-68-7"	HMDB0062195		LMGP01020046	19180	41120	161000	29430	33420	41780	272300	431600	25230	33380	2058000	93390	24170	2832000	49320	17260	336900	31600	26270	383700	49510	20400	164100	61470	77820	41190	59190	20180	92010	37690	256000	167400	138900	141100
Com_94_pos	Oxypurinol	羟基嘌呤	C5H4N4O2	152.11	1.68	Nucleotide And Its Derivates	Nucleotide And Its Derivates	核苷酸及其衍生物	核苷酸及其衍生物	"2465-59-0"	HMDB0000786	C07599		17760000	10220000	27600000	27270000	23730000	23870000	11340000	20900000	14420000	14830000	15130000	9401000	27180000	7652000	14030000	11580000	1447000	12890000	12200000	3395000	3606000	654300	13080000	1986000	1803000	16730000	27370000	10280000	2376000	2832000	13030000	12740000	13970000	13340000
Com_95_pos	Oxymetazoline	羟甲唑啉	C16H24N2O	260.375	5.06	Benzene and substituted derivatives	Benzene and substituted derivatives	苯及其取代衍生物	苯及其取代衍生物	"1491-59-4"	HMDB0015070	C07363		2303000	2142000	2371000	9317000	1826000	2472000	1525000	2484000	1381000	8664000	1844000	1472000	1447000	12870000	2491000	2547000	3370000	519500	2762000	466300000	337300000	1988000	4413000	3327000	3471000	94120000	23290000	15080000	2442000	16390000	235000000	217200000	220200000	224200000
Com_96_pos	N,N,N-trimethyllysine	Nε,Nε,Nε-三甲基赖氨酸	C9H21N2O2+	189.28	0.76	Amino Acid And Its Derivatives	Amino Acid And Its Derivatives	氨基酸及其衍生物	氨基酸及其衍生物	"19253-88-4"	HMDB0001325	C03793		1223000	11440000	2956000	786100	1005000	2653000	3152000	1160000	1090000	866700	8051000	893900	416500	7853000	615100	85470	7821000	522500	1212000	768900	3613000	2038000	1119000	1158000	9660000	17910000	972000	2220000	2455000	1512000	3350000	3428000	3371000	3408000
Com_97_pos	Ne-(1-Carboxymethyl)-L-lysine	Nε-(1-羧甲基)-L-赖氨酸	C8H16N2O4	204.224	0.84	Amino Acid And Its Derivatives	Amino Acid And Its Derivatives	氨基酸及其衍生物	氨基酸及其衍生物	"5746-04-3"	HMDB0240347			14030000	3927000	3723000	2388000	1610000	4960000	250200	1920000	7437000	3564000	667900	733700	1545000	790900	7258000	879700	1078000	1821000	4809000	1120000	12210000	1685000	1973000	103000	3273000	3060000	3098000	5078000	866200	185000	2939000	3292000	3346000	3504000
Com_98_pos	N-Tetradecanamide	N-正十四烷基铵	C14H29NO	227.386	13.59	Lipids	Fatty Acyls	脂质	脂肪酰类	"638-58-4"			LMFA01100064	768900	289000	1722000	521600	769200	426500	936200	890800	336700	1711000	952000	420000	289800	368000	247200	381600	352800	289400	558200	670600	358100	521600	313700	608400	503300	286000	357100	511400	266100	491800	426600	395100	380500	380000
Com_99_pos	P-Coumaroyl Agmatine	对香豆酰基胍丁胺	C14H20N4O2	276.334	12.1	Alkaloids and derivatives	Phenolamides	生物碱及其衍生物	酚胺	"7295-86-5"		C04498		46410	37410	40700	33740	28560	39660	55410	20740	17800	31150	32100	24670	46210	44700	27510	35130	34740	30190	35650	32440	29700	65980	55870	57150	20410	54270	76920	34170	36120	27160	44700	33510	30850	27180
Com_100_pos	N-Methyl-L-arginine	N'-单甲基-L-精氨酸	C7H16N4O2	188.23	0.95	Amino Acid And Its Derivatives	Amino Acid And Its Derivatives	氨基酸及其衍生物	氨基酸及其衍生物	"156706-47-7"				21530	74860	32030	84520	41860	91520	67750	97375	116200	90840	63350	66490	75280	1937000	54670	44200	109200	41780	29920	25070	41020	137400	119100	36620	123100	139900	21650	118100	21350	57190	106200	132300	123600	128900
Com_101_pos	N-Methyl-a-aminoisobutyric acid	N-甲基-α-氨基异丁酸	C5H11NO2	117.146	1.22	Organic Acid And Its Derivatives	Organic Acid And Its Derivatives	有机酸及其衍生物	有机酸及其衍生物	"2566-34-9"	HMDB0002141			61650000	85110000	144200000	110200000	78330000	74230000	36910000	37700000	164500000	134100000	67540000	38450000	100400000	39790000	109400000	67220000	64470000	48560000	86410000	98290000	115500000	38590000	97990000	27780000	36580000	213200000	170300000	148900000	10900000	33130000	77090000	77360000	79100000	77570000
Com_102_pos	Niflumic Acid	氟尼酸	C13H9F3N2O2	282.218	15.12	Others	Others	其它	其它	"4394-00-7"	HMDB0015573	C13698		760400	159300	2894000	626700	1387000	391100	1852000	1205000	145700	2166000	1232000	390300	144300	427400	126600	260900	106000	124300	287200	304700	177000	530400	206000	466700	389300	121900	160000	186100	54700	417200	347200	311400	320900	314500
Com_103_pos	N-Formylkynurenine	N’-甲酰基犬尿氨酸	C11H12N2O4	236.224	4.2	Organic Acid And Its Derivatives	Organic Acid And Its Derivatives	有机酸及其衍生物	有机酸及其衍生物	"1022-31-7"	HMDB0060485	C02700		106052	142700	8483	197300	95360	403300	75206	25380	90470	2587000	63240	242000	11940	7582	166000	9774	6285	588400	34160	35574	7349	231925	182200	39798	31150	23690	87350	59568	26838	40799	140700	148600	171200	141700
Com_104_pos	Feruloyl Putrescine	阿魏酰腐胺	C14H20N2O3	264.32	15.1	Alkaloids and derivatives	Phenolamides	生物碱及其衍生物	酚胺	"501-13-3"		C10497		376600	70350	1526000	345800	656200	216200	846000	649700	63370	1094000	546500	210400	84350	221200	84670	149300	57980	69790	149200	141700	98840	253600	115700	246900	199500	50490	82970	95680	30430	200000	172300	160400	181100	160400
Com_105_pos	N-Acetylthreonine	N-乙酰基苏氨酸	C6H11NO4	161.156	1.74	Amino Acid And Its Derivatives	Amino Acid And Its Derivatives	氨基酸及其衍生物	氨基酸及其衍生物	"17093-74-2"	HMDB0062557			193500	756600	4510000	181200	363800	1541000	1864000	58400	315400	664348	1556000	159700	1219000	126200	490700	179200	658000	44450	575100	1230000	566500	365100	621400	196200	278800	3427000	461900	633500	147600	219000	711000	749600	738800	742400
Com_106_pos	N-Acetylmannosamine	N-乙酰-D-甘露糖胺	C8H15NO6	221.208	1.02	Amino Acid And Its Derivatives	Amino Acid And Its Derivatives	氨基酸及其衍生物	氨基酸及其衍生物	"3615-17-6"	HMDB0001129	C00645		778400	4508000	4529000	11600000	3582000	5382000	7419000	3060000	6660000	1221000	13100000	11020000	2341000	832200	4634000	1206000	10180000	780200	1571000	11370000	749600	6667000	3266000	5155000	2356000	5071000	1871000	1833000	4102000	10010000	5085000	4062000	5349000	4349000
Com_107_pos	N-Acetylglycine	N-乙酰基甘氨酸	C4H7NO3	117.103	0.9	Amino Acid And Its Derivatives	Amino Acid And Its Derivatives	氨基酸及其衍生物	氨基酸及其衍生物	"543-24-8"	HMDB0000532			1460000	4599000	22400000	609200	890100	1675000	2876000	427700	52800	551200	750600	1842000	874800	4703000	383700	365300	3317000	398700	251600	2114000	317500	5779000	1020000	8618000	820600	1990000	2282000	836200	2868000	24640000	2279000	2443000	2333000	2407000
Com_108_pos	N-acetyl-glutamate	N-乙酰-谷氨酸	C7H11NO5	189.166	1.67	Amino Acid And Its Derivatives	Amino Acid And Its Derivatives	氨基酸及其衍生物	氨基酸及其衍生物		HMDB0001138	C00624		1726000	5132000	1244000	964600	524200	255900	1027000	73540	70981	332900	636400	426700	250402	1667000	357300	7208000	112400	906900	99358	21114	2928000	2279000	263400	1286000	83250	2864000	974100	14880000	2580000	2171000	1737000	2039000	2097000	1714000
Com_109_pos	N-Acetyl-aspartic acid	N-乙酰-天冬氨酸	C6H9NO5	175.139	1.37	Amino Acid And Its Derivatives	Amino Acid And Its Derivatives	氨基酸及其衍生物	氨基酸及其衍生物		HMDB0000812	C01042		84110	1022000	334500	1326000	545400	227800	4244000	63370	314800	319100	136600	233800	478600	261800	234900	74020	265000	73750	468200	3816000	193200	774900	235900	1950000	481700	3378000	996000	522000	314600	1667000	736700	776900	799000	771400
Com_110_pos	Methionine sulfoxide	蛋氨酸砜	C5H11NO3S	165.21	0.92	Amino Acid And Its Derivatives	Amino Acid And Its Derivatives	氨基酸及其衍生物	氨基酸及其衍生物	"62697-73-8"	HMDB0002005	C02989		7318000	9955000	22360000	19190000	10080000	8798000	1502000	16530000	10970000	21420000	16250000	16000000	20700000	20330000	18460000	7996000	2290000	9367000	10160000	9854000	19670000	2065000	21280000	1917000	7333000	17910000	33010000	14810000	1063000	3233000	10690000	11000000	11640000	12020000
Com_111_pos	Menaquinone	维生素K2	C31H40O2	444.648	14.74	Vitamins	Vitamins	维生素	维生素	"11032-49-8"	HMDB0259856	C00828		102700	201900	172400	179700	129800	192000	123700	120700	115400	230000	128800	170600	97750	110900	216200	58240	152900	218500	248100	116400	102100	110000	139200	145900	201300	101000	225100	110100	140300	148200	188900	126200	121200	175500
Com_112_pos	Mag (18:1)	单酰甘油酯(酰基18:1)	C21H40O4	356.2	15.23	Lipids	Glycerolipids	脂质	甘油脂类		HMDB0011567			1445	39970	2037	8124	26800	2461	3237	278500	14720	3706	154700	4627	2411	10380	3962	14653	7114	23694	4364	27639	3051	13110	5632	2254	5984	6859	15467	21606	5119	37070	10390	7713	3970	6933
Com_113_pos	L-beta-Imidazolelactic acid	L-β-咪唑乳酸	C6H8N2O3	156.139	0.83	Carbohydrates And Its Derivatives	Carbohydrates And Its Derivatives	糖类及其衍生物	糖类及其衍生物	"14403-45-3"				376000	1262000	309300	710960	242200	1141000	987700	578100	738500	695480	169800	364700	521700	445700	615300	726900	1103000	446800	986300	588900	1032000	1863000	573100	393900	524500	659900	1165000	859300	287000	1022000	600700	513900	612400	616400
Com_114_pos	Lysopc 20:4	溶血磷脂酰胆碱20:4	C28H50NO7P	543.681	12.9	Lipids	Glycerophospholipids	脂质	甘油磷脂		HMDB0010396			44760	327400	36500	15510	62130	10080	44630	5787000	7547	26520	196300	29730	7349	7728000	32910	3169	928700	6169	5107	127300	13540	6386	923600	16010	19980	13430	16540	6769	807400	7065	343600	342000	359700	325100
Com_115_pos	Lysopc 18:3	溶血磷脂酰胆碱18:3	C26H48NO7P	517.317	12.57	Lipids	Glycerophospholipids	脂质	甘油磷脂		HMDB0010387			173900	132400	196200	30620	68030	82370	527000	3682000	23060	48470	1608000	71120	21000	7504000	136300	14360	7964000	17090	33950	4043000	21720	20740	1026000	68940	180700	192500	49860	12950	4528000	635100	895500	877300	1030000	989800
Com_116_pos	Lysopc 18:2	溶血卵磷脂酰胆碱18:2	C26H50NO7P	519.65	12.16	Lipids	Glycerophospholipids	脂质	甘油磷脂		HMDB0010386		LMGP01050137	14790	77590	13700	15460	29990	10880	13000	10480000	14170	19080	414700	18610	6635	63990000	49910	18860	193600	6686	16370	16910	9504	7832	1135000	10890	16210	20080	13270	5476	452300	3188	1671000	1700000	1699000	1705000
Com_117_pos	Lysopc 18:1	溶血卵磷脂酰胆碱18:1	C26H52NO7P	521.667	12.9	Lipids	Glycerophospholipids	脂质	甘油磷脂	"3542-29-8"				31750	755700	45800	23720	94580	13180	127400	16330000	27220	26070	598400	38040	18500	20910000	64660	23250	2760000	14790	24610	183200	24220	10200	2504000	29700	60250	23280	17850	10220	1562000	4037	678300	681400	655200	656700
Com_118_pos	Lysopc 17:0	溶血磷脂酰胆碱17:0	C25H52NO7P	509.657	13.17	Lipids	Glycerophospholipids	脂质	甘油磷脂	"50930-23-9"	HMDB0012108		LMGP01050024	11708	18492	3251	27978	15795	26392	13650	15220	17704	13324	172600	5247	14272	97950	2967	14638	42420	1116	1729	35320	14958	15775	10660	17480	4484	2214	9700	13376	17250	3914	9104	5440	7731	7437
Com_119_pos	Lysopc 16:1	溶血卵磷脂酰胆碱16:1	C24H48NO7P	493.61	11.75	Lipids	Glycerophospholipids	脂质	甘油磷脂		HMDB0010383			6855	23860	5631	4559	7719	5388	16810	58180	3350	5866	8474	16480	8733	574800	10610	4641	194400	3664	7503	26100	6043	6186	47870	7641	24530	7902	7294	4236	629600	28380	47550	50210	43380	76220
Com_120_pos	Lysopc 16:0	溶血卵磷脂酰胆碱16:0(2n异构)	C24H50NO7P	495.63	12.57	Lipids	Glycerophospholipids	脂质	甘油磷脂					98460	239600	260900	29820	77390	70780	1129000	6782000	37810	30120	3326000	113200	31760	12180000	145200	29700	13970000	33440	57110	6568000	55560	42230	1864000	113200	403100	346500	83810	21960	8022000	1587000	1500000	1399000	1424000	1390000
Com_121_pos	Lysopc 15:0	溶血磷脂酰胆碱15:0	C23H48NO7P	481.317	12.93	Lipids	Glycerophospholipids	脂质	甘油磷脂		HMDB0010381			12827	7552	39690	3769	3779	5944	11640	8979	2265	7367	326100	6063	1431	20980	5610	17402	121200	2005	12337	30510	2785	2206	11070	14551	13500	2930	7470	11587	10520	22380	18560	16380	14810	16580
Com_122_pos	Lysopc 14:0	溶血卵磷脂酰胆碱14:0	C22H46NO7P	467.577	11.37	Lipids	Glycerophospholipids	脂质	甘油磷脂	"20559-16-4"	HMDB0010379		LMGP01050012	3408	348700	7891	4264	7933	6132	64760	17260	5680	4280	43530	5869	1810	581300	13150	2959	639400	1613	4666	239700	3985	4931	14330	3330	29830	61860	12340	2766	1567000	159700	120200	109200	112600	117300
Com_123_pos	Lysine Butyrate	赖氨酸丁酸	C10H22N2O4	234.293	0.9	Amino Acid And Its Derivatives	Amino Acid And Its Derivatives	氨基酸及其衍生物	氨基酸及其衍生物	"80407-71-2"				46520	469200	5118000	111100	75670	75910	46490	27850	33599	92132	4018	74510	16560	73850	81440	49340	25580	63668	18287	49390	45743	210600	44680	463100	65076	88640	105100	23154	23400	1205000	59790	59060	55500	48110
Com_124_pos	L-Tyrosine	L-酪氨酸	C9H11NO3	181.189	1.84	Amino Acid And Its Derivatives	Amino Acid And Its Derivatives	氨基酸及其衍生物	氨基酸及其衍生物	"60-18-4"	HMDB0000158	C00082		129100000	163500000	251300000	223000000	156700000	190600000	3517000	122200000	294100000	243300000	143500000	64980000	148400000	66130000	228500000	69320000	127200000	114800000	197400000	140100000	224500000	8506000	202500000	9985000	87040000	19490000	290300000	252500000	33850000	66870000	136700000	138400000	143100000	139700000
Com_125_pos	L-Saccharopine	L-酵母氨酸	C11H20N2O6	276.286	1.03	Amino Acid And Its Derivatives	Amino Acid And Its Derivatives	氨基酸及其衍生物	氨基酸及其衍生物	"997-68-2"	HMDB0000279	C00449		1834000	2821000	4009000	4276000	2034000	3701000	588000	3682000	6153000	2861000	1805000	2171000	3157000	1827000	2759000	787400	1994000	1992000	2088000	4123000	1137000	484600	4408000	496000	1176000	3620000	5853000	6180000	1487000	798000	2269000	2263000	2328000	2213000
Com_126_pos	L-Methionine sulfone	L-蛋氨酸砜	C5H11NO4S	181.21	1.84	Amino Acid And Its Derivatives	Amino Acid And Its Derivatives	氨基酸及其衍生物	氨基酸及其衍生物	"7314-32-1"	HMDB0062174			91520000	113400000	182400000	160500000	106900000	135800000	2467000	82450000	214500000	171800000	99670000	43480000	101500000	44560000	164900000	48650000	87070000	78260000	139900000	96480000	158000000	5660000	140000000	6963000	58590000	13230000	211300000	181400000	22760000	45850000	92740000	95080000	97800000	95550000
Com_127_pos	L-Methionine Methyl Ester	L-蛋氨酸甲酯	C6H13NO2S	163.24	0.95	Amino Acid And Its Derivatives	Amino Acid And Its Derivatives	氨基酸及其衍生物	氨基酸及其衍生物	"10332-17-9"				124200	114200	471800	35210	93310	164900	25800	45880	83160	44450	66600	68730	120600	35890	439200	1805000	248200	65690	49230	94750	80230	47130	102200	34800	16640	221000	89600	170400	47180	48580	125300	179100	109000	155000
Com_128_pos	L-Cysteine-glutathione gisulfide	L-半胱氨酸谷胱甘肽二硫化物	C13H22N4O8S2	426.466	0.96	Amino Acid And Its Derivatives	Amino Acid And Its Derivatives	氨基酸及其衍生物	氨基酸及其衍生物	"13081-14-6"	HMDB0000656			78210	61680	57300	135600	38160	214800	24150	61470	127500	97090	53840	19780	15820	137400	83090	45224	29500	9920	37590	38930	16820	93960	28190	8476	40690	112700	33530	126600	74320	36110	86140	81460	89830	84060
Com_129_pos	L-Cystathionine	L-胱硫醚	C7H14N2O4S	222.262	0.84	Amino Acid And Its Derivatives	Amino Acid And Its Derivatives	氨基酸及其衍生物	氨基酸及其衍生物	"56-88-2"	HMDB0000099	C02291		91990	94090	154400	544000	84440	96810	70320	490400	46050	357200	167900	131100	727900	26170	138700	63610	50410	285700	27830	181900	19470	77970	262400	5202	88390	48560	77330	42240	1079000	65420	181700	170400	207200	165100
Com_130_pos	L-Canavanine	L-豆氨酸	C5H12N4O3	176.174	2.96	Amino Acid And Its Derivatives	Amino Acid And Its Derivatives	氨基酸及其衍生物	氨基酸及其衍生物	"543-38-4"	HMDB0002706	C00308		717700	17280	74630	49200	66400	155200	11620	45460	46050	129600	38510	120800	22230	2794000	66890	32997	762300	462300	19340	31840	29510	10380	45730	11200	19820	106600	10690	20790	12980	100600	162600	155400	145100	138400
Com_131_pos	L-Alanyl-L-Lysine	L-丙氨酰-赖氨酸	C9H19N3O3	217.265	2.57	Amino Acid And Its Derivatives	Amino Acid And Its Derivatives	氨基酸及其衍生物	氨基酸及其衍生物	"6366-77-4"	HMDB0028692			286400	44830	263700	121300	136000	104500	51340	115800	37480	581800	86070	34800	336300	26430	89700	57290	69240	56750	90100	104019	632900	178700	325500	44578	25700	237100	29000	248200	7450	84965	116700	129500	111800	106400
Com_132_pos	L-Alanyl-L-leucine	L-丙氨酰-L-亮氨酸	C9H18N2O3	202.251	4.45	Amino Acid And Its Derivatives	Amino Acid And Its Derivatives	氨基酸及其衍生物	氨基酸及其衍生物	"3303-34-2"	HMDB0251509	C20964		521700	730400	842300	280400	389300	462800	118800	660000	457700	602400	958700	146900	161600	112500	799400	118600	1690000	536900	491100	303700	745300	187000	349600	56730	331100	1227000	900300	1570000	2911000	1088000	638500	585300	617500	610900
Com_133_pos	L-(-)-alpha-Amino-epsilon-Caprolactam	3-氨基六氢-2H-氮杂卓-2-酮	C6H12N2O	128.172	0.7	Amino Acid And Its Derivatives	Amino Acid And Its Derivatives	氨基酸及其衍生物	氨基酸及其衍生物	"21568-87-6"				1044000	2186000	2275000	3378000	2234000	2720000	5347000	2274000	4065000	1622000	2092000	1000000	2063000	1174000	2933000	455500	1044000	1183000	3216000	399500	3121000	3665000	2961000	417300	2179000	7388000	3632000	3329000	1161000	1477000	2264000	2321000	2571000	2530000
Com_134_pos	Isoproterenol	异丙肾上腺素	C11H17NO3	211.258	8.36	Amines	Amines Hormones	胺类	胺类激素	"7683-59-2"	HMDB0015197	C07056		154500	145700	151700	121900	222700	118100	127300	116700	121600	116300	126200	125600	159800	127900	131500	117100	107600	176000	178400	145000	153300	130900	112900	122600	127900	168000	120700	129300	141700	243000	149800	161200	121900	162900
Com_135_pos	Isomaltose	异麦芽糖	C12H22O11	342.297	0.9	Carbohydrates And Its Derivatives	Carbohydrates And Its Derivatives	糖类及其衍生物	糖类及其衍生物	"499-40-1"	HMDB0002923	C00252		37520	71160	11110	33560	14200	53450	176300	109900	35150	13780	105000	77740	22700	128300	186200	24960	152300	22900	54640	32930	160900	400000	32380	632900	56960	24520	23380	186655	226300	874000	111700	305900	148300	174100
Com_136_pos	Isobutyryl carnitine	异丁酰肉碱	C11H21NO4	231.289	4.62	Lipids	Carnitine	脂质	肉碱类	"25518-49-4"	HMDB0000736			213200	254691	125700	93450	53920	314800	222600	45450	24506	175500	63710	424100	160600	34210	45060	40040	309100	49220	37610	18210	266100	2924000	168600	45620	8534	69310	9761	27200	67780	317900	213600	211300	206800	227200
Com_137_pos	Ip7G	异戊烯基-7-葡糖苷	C16H23N5O5	365.384	0.96	Nucleotide And Its Derivates	Nucleotide And Its Derivates	核苷酸及其衍生物	核苷酸及其衍生物	"59384-58-6"				189000	1253000	560000	913800	160400	532500	61120000	284700	344700	458700	1038000	1067000	150000	15990000	810400	32160	8128000	252500	214000	6978000	185300	94840000	254400	228700000	238000	3805000	404000	1198000	109200000	77560000	29010000	27380000	31140000	30920000
Com_138_pos	1D-chiro-Inositol	D-手性肌醇	C6H12O6	180.156	18.32	Alcohols and polyols	Alcohols and polyols	醇类及其多元醇	醇类及其多元醇	"643-12-9"	HMDB0240209	C19891		137800	130400	139800	113400	130900	119200	122700	144800	125300	146200	136500	108700	125600	121500	130800	153700	166700	116400	123200	90600	110000	156200	158200	122400	126000	132400	105400	112600	148500	135900	143900	115700	131900	137600
Com_139_pos	Imidazoleacetic acid	咪唑乙酸	C5H6N2O2	126.113	0.91	Organic Acid And Its Derivatives	Organic Acid And Its Derivatives	有机酸及其衍生物	有机酸及其衍生物	"645-65-8"	HMDB0002024	C02835		753800	1616000	1641000	1815000	3580000	1997000	1645000	3506000	1153000	376200	2701000	1883000	1123000	4272000	4215000	1756000	4697000	1073000	1206000	1231000	2655000	4780000	1582000	2364000	1495000	1229000	1808000	447600	2969000	3910000	2086000	2001000	2029000	2094000
Com_140_pos	Imatinib	伊马替尼	C29H31N7O	493.603	11.76	Others	Others	其它	其它	"152459-95-5"	HMDB0014757			430500	134600	266800	47717	198900	134000	121300	369200	154800	99260	60730	117100	28310	2075000	169700	88405	803300	46876	177100	184700	107300	62630	262500	103000	225600	386100	85130	104800	2138000	149600	357700	176100	345500	268000
Com_141_pos	Hydrocortisone 17-butyrate	氢化可的松丁酸酯	C25H36O6	432.55	10.51	Others	Others	其它	其它	"13609-67-1"	HMDB0253243			38440	48220	58140	43300	51510	55750	54640	54960	45400	57390	46470	40460	46300	52010	31870	69140	54050	56020	48780	50370	56920	50360	54030	71980	42500	44290	49290	43680	58450	55650	65550	38930	56940	48380
Com_142_pos	Homoserine	同型丝氨酸	C4H9NO3	119.119	0.9	Amino Acid And Its Derivatives	Amino Acid And Its Derivatives	氨基酸及其衍生物	氨基酸及其衍生物	"1927-25-9"				39220000	45800000	26620000	37070000	22850000	45970000	15700000	24690000	59710000	37000000	45760000	26950000	34520000	31390000	48400000	20210000	28040000	26470000	41750000	60120000	37290000	17000000	36320000	7795000	25390000	44920000	48210000	36710000	12120000	11800000	29100000	31990000	32220000	32920000
Com_143_pos	Homocysteic acid	同型半胱氨酸	C4H9NO5S	183.18	1.83	Amino Acid And Its Derivatives	Amino Acid And Its Derivatives	氨基酸及其衍生物	氨基酸及其衍生物	"1001-13-4"	HMDB0251520	C16511		1160000	1409000	2239000	1700000	1310000	1605000	34810	918100	2343000	2283000	1056000	506800	1180000	642200	2036000	571500	902600	935300	1481000	1002000	1806000	48450	1988000	74120	629300	123400	2246000	1917000	217800	467400	1192000	1064000	1120000	1033000
Com_144_pos	Guanosine	鸟嘌呤核苷	C10H13N5O5	283.241	2.72	Nucleotide And Its Derivates	Nucleotide And Its Derivates	核苷酸及其衍生物	核苷酸及其衍生物	"85-30-3"				803200	1119000	4996000	3654000	752300	3423000	4890000	1176000	3240000	144700	5412000	536700	1278000	10910000	2262000	1008000	8487000	416200	2165000	640600	435100	201000	2980000	780000	18540000	394600	2726000	318700	1747000	23300	2884000	3323000	3048000	3105000
Com_145_pos	Guanine	鸟嘌呤	C5H5N5O	151.126	2.72	Nucleotide And Its Derivates	Nucleotide And Its Derivates	核苷酸及其衍生物	核苷酸及其衍生物	"73-40-5"	HMDB0000132	C00242		165500	229200	1033000	762300	31090	781100	995800	47900	721100	9412	1082000	108900	241200	2236000	481800	189900	1865000	149966	467500	109100	42900	523100	590400	28720	3770000	175571	481100	211130	347200	173800	647900	656300	587200	679400
Com_146_pos	Gly-Tyr	甘氨酰-酪氨酸	C11H14N2O4	238.24	3.09	Amino Acid And Its Derivatives	Amino Acid And Its Derivatives	氨基酸及其衍生物	氨基酸及其衍生物	"658-79-7"	HMDB0304778			457800	191400	562000	656200	421400	296700	85130	1123000	1466000	1174000	1758000	93020	176900	58080	1021000	142200	656900	1471000	372100	287700	209700	266000	731100	28110	356700	449200	217200	385000	512800	745300	509200	515300	500800	506700
Com_147_pos	Gly-Phe	甘氨酰-苯丙氨酸	C11H14N2O3	222.24	4.88	Amino Acid And Its Derivatives	Amino Acid And Its Derivatives	氨基酸及其衍生物	氨基酸及其衍生物	"3321-03-7"	HMDB0028848			1629000	420200	1200000	1557000	1181000	740700	225400	3393000	4685000	3340000	4229000	346800	382300	152000	3663000	213400	2046000	3616000	817800	606900	575200	719000	2144000	92650	991200	3129000	495800	808900	1464000	1868000	1440000	1451000	1523000	1553000
Com_148_pos	gamma-Muurolene	γ-木罗烯	C15H24	204.351	4.87	Lipids	Fatty Acyls	脂质	脂肪酰类	"24268-39-1"	HMDB0038206	C20273		204700	330800	472400	364900	190400	393600	128400	169000	404600	277300	279900	142200	219200	209800	544100	51380	192700	123400	325500	259100	499600	344500	339500	44830	99420	769000	683600	481000	61990	152800	276400	281900	282700	281600
Com_149_pos	Galactinol	肌醇半乳糖苷	C12H22O11	342.297	0.95	Carbohydrates And Its Derivatives	Carbohydrates And Its Derivatives	糖类及其衍生物	糖类及其衍生物	"3687-64-7"	HMDB0005826	C01235		186800	712200	200700	488900	179500	757100	128500	842000	608300	161900	535700	379000	322400	142600000	3409000	199300	3887000	96750	401000	91740	278200	105600	420300	41500	246300	236400	1218000	93490	66520	43980	1678000	1955000	1942000	1953000
Com_150_pos	Fexofenadine	非索非那定	C32H39NO4	501.656	12.04	Others	Others	其它	其它	"83799-24-0"	HMDB0005030	C06999		1544000	560160	315900	632500	1834000	1010000	576362	2155000	374200	1596000	2036000	1506000	1226000	547228	268900	1064000	914320	1353000	641700	578980	385700	530650	1728000	479468	290700	671200	332000	776560	1081990	713780	832000	894000	858500	916600
Com_151_pos	Feruloylcholine	阿魏酰胆碱	C15H22NO4+	280.34	14.42	Amines	Cholines	胺类	胆碱类		HMDB0032800			363500	180200	1915000	408900	727100	292200	1015000	617200	133100	1291000	791700	287900	165300	276100	63250	235100	157400	78720	312800	461300	130500	378200	145600	246200	330400	102500	187200	250700	38900	334500	187900	183000	196600	155400
Com_152_pos	Ergothioneine	麦角硫因	C9H15N3O2S	229.299	1.03	Organic Acid And Its Derivatives	Organic Acid And Its Derivatives	有机酸及其衍生物	有机酸及其衍生物	"497-30-3"	HMDB0003045	C05570		126100	87340	34490	85930	43090	53940	428100	87270	57310	198300	62150	10620	36460	63930	98050	60380	22490	42400	94360	180300	82472	71780	343600	16810	50020	187000	120400	120559	93210	176700	150900	140600	113700	156300
Com_153_pos	Ergosta-5,7,9(11),22-Tetraen-3-beta-Ol	去氢麦角固醇	C28H42O	394.632	11.13	Lipids	Steroids Hormones	脂质	类固醇激素	"516-85-8"				45320	17320	44330	30970	136600	45586	47189	35860	8621	53390	78240	95280	86330	28240	56760	150400	53155	158400	45998	32010	30380	48910	135700	23250	57680	142400	42790	55274	44190	22440	54210	92160	51220	53350
Com_154_pos	Pantothenic acid	D-泛酸	C9H17NO5	219.235	4.57	Vitamins	Vitamins	维生素	维生素	"79-83-4"	HMDB0000210	C00864		917700	1793000	10800000	8532000	6013000	7399000	3599000	2157000	3828000	2234000	4215000	1626000	10330000	842600	9842000	12460000	2179000	2768000	4532000	2238000	6640000	1222000	3146000	658200	1471000	7571000	10760000	10990000	1184000	2140000	4335000	4477000	4676000	4819000
Com_155_pos	D-Myo-inositol 4-monophosohate	D-纤维醇-4-磷酸	C6H13O9P	260.136	0.92	Alcohols and polyols	Alcohols and polyols	醇类及其多元醇	醇类及其多元醇	"46495-39-0"				226000	76230	219300	1602000	1110000	997300	206000	9122000	370900	307300	3136000	795700	255400	821900	940100	162600	2324000	982800	117700	110700	38550	234200	216000	80230	934700	105200	126100	106300	186100	277500	320300	434800	617700	441900
Com_156_pos	Dl-Tropic acid	托品酸	C9H10O3	166.174	4.09	Organic Acid And Its Derivatives	Organic Acid And Its Derivatives	有机酸及其衍生物	有机酸及其衍生物	"28845-94-5"				2933000	3861000	6153000	5406000	3465000	4555000	1613000	2702000	8980000	5469000	4007000	2131000	4164000	2796000	5824000	2044000	2667000	2562000	4117000	3074000	5685000	2232000	4801000	2108000	1946000	9171000	7473000	6183000	717800	2117000	3950000	3933000	4126000	3897000
Com_157_pos	Dl-Norleucine	DL-正亮氨酸	C6H13NO2	131.173	0.9	Amino Acid And Its Derivatives	Amino Acid And Its Derivatives	氨基酸及其衍生物	氨基酸及其衍生物	"616-06-8"	HMDB0251526			1350000	3546000	21000000	621200	766600	1508000	2773000	393100	106600	476800	753900	1763000	859200	3503000	428900	383000	2667000	409500	232300	1792000	313600	5594000	904100	9120000	739200	1771000	1986000	810400	2483000	22790000	2169000	2035000	2015000	2257000
Com_158_pos	DL-Leucine	DL-亮氨酸	C6H13NO2	131.173	2.3	Amino Acid And Its Derivatives	Amino Acid And Its Derivatives	氨基酸及其衍生物	氨基酸及其衍生物	"328-39-2"				10180000	12040000	21170000	17960000	12380000	11160000	4677000	8621000	21750000	18510000	13150000	7762000	14560000	6772000	18000000	9902000	8066000	9584000	14330000	10030000	18780000	5842000	15260000	5021000	5710000	28920000	23720000	23190000	2478000	5770000	12040000	12510000	12690000	12950000
Com_159_pos	Dl-Indole-3-lactic acid	DL-吲哚-3-乳酸	C11H11NO3	205.21	4.87	Organic Acid And Its Derivatives	Organic Acid And Its Derivatives	有机酸及其衍生物	有机酸及其衍生物	"832-97-3"				67890000	118900000	155000000	132800000	74190000	130800000	52260000	64030000	137100000	105400000	102100000	57620000	85450000	79430000	172900000	18530000	71610000	46630000	116500000	97880000	164000000	125800000	129100000	15230000	36370000	223500000	204100000	165400000	27260000	57170000	99000000	101900000	102800000	105600000
Com_160_pos	Dl-Dihydrosphingosine	DL-二氢鞘氨醇	C18H39NO2	301.508	10.41	Alcohols and polyols	Alcohols and polyols	醇类及其多元醇	醇类及其多元醇	"3102-56-5"				152600	271000	174500	221300	253900	203300	300600	188900	205800	168200	505000	193400	294300	337000	144000	290800	240400	163800	328800	324600	215700	242200	273200	172300	268500	137100	192800	276400	344900	344000	334200	317700	343800	328800
Com_161_pos	L-Hydroxylysine	5-羟基-L-赖氨酸	C6H14N2O3	162.19	0.9	Amino Acid And Its Derivatives	Amino Acid And Its Derivatives	氨基酸及其衍生物	氨基酸及其衍生物	"1190-94-9"	HMDB0000450	C16741		168900	148200	272000	228600	177900	302400	445600	575700	340100	48700	365200	255000	156700	484800	466900	126800	301700	112800	151000	158900	189900	402400	145300	344000	209400	231600	163500	41610	323900	495600	222900	319800	241000	351600
Com_162_pos	Dl-3-Hydroxynorvaline	DL-3-羟基正缬氨酸	C5H11NO3	133.146	0.85	Amino Acid And Its Derivatives	Amino Acid And Its Derivatives	氨基酸及其衍生物	氨基酸及其衍生物	"2280-42-4"				13530000	16120000	16910000	11990000	3098000	15000000	2400000	4229000	26150000	9432000	14310000	10740000	9392000	11450000	13850000	2923000	4890000	6530000	20710000	24030000	19200000	7516000	10700000	4485000	4841000	3786000	21220000	13890000	1072000	2615000	9869000	10720000	10930000	11290000
Com_163_pos	3-Hydroxy-DL-kynurenine	3-羟基-DL-犬尿素	C10H12N2O4	224.213	9.78	Organooxygen compounds	Ketones	有机氧化合物	酮类	"484-78-6"	HMDB0000732	C02794		64300	59500	64320	57320	60490	68137	59950	56230	57880	64740	43660	52870	51560	72990	42860	55890	51810	45330	67090	82000	55780	54850	56890	54850	51670	72510	58670	77140	60020	64700	57660	59810	75600	62090
Com_164_pos	Dimethyl fumarate	富马酸二甲酯	C6H8O4	144.125	0.9	Lipids	Fatty Acyls	脂质	脂肪酰类	"624-49-7"	HMDB0031257			19690000	225900000	36600000	12900000	21120000	11360000	33140000	35750465	99660000	8290000	54560000	19070000	70470000	27550000	34500000	130600000	32580000	42030000	373700000	391700000	101700000	68270000	82930000	7119000	65270000	169000000	296100000	211500000	298300000	71290000	123200000	106200000	127200000	120600000
Com_165_pos	D-Homocysteine	D-高半胱氨酸	C4H9NO2S	135.185	1.86	Amino Acid And Its Derivatives	Amino Acid And Its Derivatives	氨基酸及其衍生物	氨基酸及其衍生物	"454-28-4"				2496000	3045000	5007000	4373000	3068000	3613000	79310	2255000	6076000	4795000	2765000	1167000	2827000	1340000	4391000	1340000	2263000	2125000	3866000	2709000	4307000	169600	4068000	202200	1556000	397900	6128000	4967000	722500	1323000	2697000	2621000	2685000	2675000
Com_166_pos	D-Threose	D(-)-苏阿糖	C4H8O4	120.104	13.53	Carbohydrates And Its Derivatives	Carbohydrates And Its Derivatives	糖类及其衍生物	糖类及其衍生物	"95-43-2"	HMDB0250746	C06463		78230	7704	49141	92760	225600	22200	11280	336700	38179	91770	130100	145900	306300	19340	15430	201300	16650	162300	5844	36244	83820	9047	135400	37287	47758	17400	55392	6136	32660	8309	69900	54760	65010	73170
Com_167_pos	Cystine	DL-胱氨酸	C6H12N2O4S2	240.301	0.84	Amino Acid And Its Derivatives	Amino Acid And Its Derivatives	氨基酸及其衍生物	氨基酸及其衍生物	"923-32-0"	HMDB0250712	C01420		691200	4692000	3491000	4081000	1310000	1940000	1871000	1327000	4121000	2117000	3186000	1961000	1435000	1236000	6589000	108500	537800	1036000	4783000	4237000	2980000	7011000	4004000	2949000	1105000	10860000	3820000	3080000	6270000	2287000	3198000	2963000	3153000	3338000
Com_168_pos	Cycloleucine	环亮氨酸	C6H11NO2	129.157	0.84	Amino Acid And Its Derivatives	Amino Acid And Its Derivatives	氨基酸及其衍生物	氨基酸及其衍生物	"52-52-8"	HMDB0062225	C03969		36680000	63960000	60850000	103100000	67300000	82980000	86310000	33780000	69510000	44360000	41200000	40340000	68750000	46240000	94800000	32892000	16500000	19510000	77490000	44150000	115000000	180300000	80960000	2557000	63600000	134300000	103800000	60300000	12200000	13180000	50480000	59230000	56180000	61330000
Com_169_pos	cis-gondoic acid	花生油酸	C20H38O2	310.515	16.03	Lipids	Fatty Acyls	脂质	脂肪酰类	"26764-41-0"	HMDB0033022	C16526	LMFA01030085	98340	16630	1150000	197900	525000	73090	640200	482900	22840	1180000	427000	77450	20740	158600	31260	66020	14170	27370	24530	16960	22900	87090	32800	102900	29120	13890	14260	19250	21390	35730	79680	70140	78840	105100
Com_170_pos	Chlorogenic Acid Methyl Ester	绿原酸甲酯	C17H20O9	368.335	18.15	Organic Acid And Its Derivatives	Organic Acid And Its Derivatives	有机酸及其衍生物	有机酸及其衍生物	"29708-87-0"				7672	4377	4816	11780	4401	8578	2932	4742	4416	3072	6130	5196	3310	3375	4653	4036	4776	4640	4558	4902	4129	3112	7435	5764	7778	5517	4092	3826	6268	5469	7321	3096	4395	6525
Com_171_pos	cGMP	环磷酸鸟苷	C10H12N5O7P	345.205	1.98	Nucleotide And Its Derivates	Nucleotide And Its Derivates	核苷酸及其衍生物	核苷酸及其衍生物	"7665-99-8"	HMDB0001314	C00942		101471	1573	7336	77830	60350	44170	18170	26120	2965	25910	16860	5917	35039	2801000	2788	37710	96330	10600	19665	25912	5715	24772	26910	42564	58960	87015	2809	25606	56920	21100	17170	10410	11680	11720
Com_172_pos	Carnitine-C4	肉毒碱-C4	C11H21NO4	231.3	4.63	Lipids	Carnitine	脂质	肉碱类					194800	269234	110600	68840	51390	369900	265000	48150	23910	146600	45090	527800	125200	34450	46650	33630	413800	34740	38570	15163	258100	3662000	163100	46244	23996	75540	11040	11350	80370	358400	240300	251100	258600	241500
Com_173_pos	Carnitine-C3	肉毒碱-C3	C10H17NO4	217.3	2.56	Lipids	Carnitine	脂质	肉碱类					337500	57210	259200	145300	171800	159600	4415000	94990	91820	686100	140800	63580	401700	66410	111700	89100	21380	52130	171900	15980	691300	258600	314000	38094	63700	350600	62450	397300	73860	27520	318300	282600	373100	355100
Com_174_pos	cAMP	环腺苷酸	C10H12N5O6P	329.206	1.74	Nucleotide And Its Derivates	Nucleotide And Its Derivates	核苷酸及其衍生物	核苷酸及其衍生物	"60-92-4"	HMDB0000058	C00575		63971	227708	52731	39890	37010	24260	10090	25270	18704	43750	16520	5322	11160	3143000	17320	32378	35490	24750	6427	7882	3158	24772	16590	45173	67080	116042	30341	18870	55570	34560	15290	9858	13250	18160
Com_175_pos	beta-Cubebene	β-荜澄茄油烯	C15H24	204.351	13.54	Lipids	Fatty Acyls	脂质	脂肪酰类	"13744-15-5"	HMDB0061853	C09648	LMPR0103440002	174900	38280	47570	152100	396500	48080	35570	531500	19500	185800	201700	209400	515900	7918	40180	360400	35050	281500	50070	39160	172300	21510	192100	15850	47010	47220	49400	19980	28740	40510	131600	147900	124500	113700
Com_176_pos	Benzamidine	苯甲脒	C7H8N2	120.15	4.09	Benzene and substituted derivatives	Benzene and substituted derivatives	苯及其取代衍生物	苯及其取代衍生物	"618-39-3"				7306000	10150000	15600000	13730000	8911000	11620000	4211000	6849000	23760000	13620000	10010000	5048000	10500000	7212000	14140000	5260000	6556000	6653000	10480000	7535000	14630000	5573000	12610000	5431000	4806000	22780000	19740000	15840000	1745000	5037000	10170000	9978000	10200000	10110000
Com_177_pos	Asp-Phe methyl ester	阿斯巴甜	C14H18N2O5	294.303	5.36	Organic Acid And Its Derivatives	Organic Acid And Its Derivatives	有机酸及其衍生物	有机酸及其衍生物	"22839-47-0"	HMDB0001894	C11045		985200	2328000	6285000	8178000	2887000	1509000	362700	1301000	5213000	4047000	2344000	2850000	5266000	1916000	673000	1228000	687100	1982000	3632000	846300	2393000	150900	3214000	72560	460200	1497000	1648000	7443000	225100	183900	2434000	2453000	2515000	2483000
Com_178_pos	Asp-glu	L-天冬氨酰-L-谷氨酸	C9H14N2O7	262.217	0.96	Amino Acid And Its Derivatives	Amino Acid And Its Derivatives	氨基酸及其衍生物	氨基酸及其衍生物	"6157-06-8"	HMDB0028752			224700	266000	473800	777400	206700	864600	186200	331500	1523000	625400	445400	394700	176500	326200	737500	135700	474500	382600	260500	223400	419300	191400	651000	11820	244000	418000	542500	157100	130500	125500	230000	249300	234400	257500
Com_179_pos	aminoimidazole carboxamide ribonucleotide	氨基咪唑甲酰胺核糖核苷酸	C9H15N4O8P	338.211	16.98	Nucleotide And Its Derivates	Nucleotide And Its Derivates	核苷酸及其衍生物	核苷酸及其衍生物	"3031-94-5"	HMDB0248904			142500	166100	151100	134100	184200	161200	206200	218300	154900	204300	169300	131500	116400	145200	132000	164600	145100	158600	156700	115500	115900	175700	100300	116300	132600	148900	115100	157800	158300	162700	121400	139100	165900	161400
Com_180_pos	Allopurinol	别嘌呤	C5H4N4O	136.111	2.69	Nucleotide And Its Derivates	Nucleotide And Its Derivates	核苷酸及其衍生物	核苷酸及其衍生物	"315-30-0"	HMDB0014581			411003	283900	1821000	3169000	1950000	2690000	1418000	4500000	1387000	275500	8108000	182900	1338000	1871000	1304000	510300	1934000	2116000	481400	320165	44710	19990	775200	691800	4118000	845763	681486	354227	36180	470675	1546000	1528000	1551000	1533000
Com_181_pos	Ala-gly	L-丙氨酰甘氨酸	C5H10N2O3	146.144	0.84	Amino Acid And Its Derivatives	Amino Acid And Its Derivatives	氨基酸及其衍生物	氨基酸及其衍生物	"687-69-4"	HMDB0006899			5014000	11350000	8695000	15400000	9940000	12700000	12740000	5013000	10460000	7068000	5793000	5721000	10750000	6179000	13850000	1412000	2256000	2771000	12200000	6966000	19310000	24560000	11760000	325600	9140000	22010000	15450000	9852000	1692000	1874000	9172000	9984000	9759000	9140000
Com_182_pos	Adipamide	己二酰二胺	C6H12N2O2	144.172	0.84	Lipids	Fatty Acyls	脂质	脂肪酰类	"628-94-4"	HMDB0304762		LMFA08010017	6084000	6361000	39150000	4902000	19160000	14080000	54540000	7148000	23990000	9449000	17980000	6634000	1341000	3727000	36290000	13390000	8798000	68850000	999100	8829000	9146000	621400	17780000	4432000	7121000	32320000	4419000	16380000	10480000	4503000	17210000	17730000	17030000	17340000
Com_184_pos	Acetylcarnitine	乙酰肉碱	C9H17NO4	203.236	1.44	Lipids	Carnitine	脂质	肉碱类	"14992-62-2"	HMDB0240773	C02571	LMFA07070060	490200	91636	53850	76640	46600	195000	328900	90954	40140	200300	43710	38330	148600	261300	50530	181400	143500	85475	47590	71570	185300	205300	97300	51500	79981	136100	71400	64830	335300	353600	113800	76220	129800	111200
Com_185_pos	7-Methyluric acid	7-甲基尿酸	C6H6N4O3	182.137	11.32	Organic Acid And Its Derivatives	Organic Acid And Its Derivatives	有机酸及其衍生物	有机酸及其衍生物	"612-37-3"	HMDB0011107	C16355		701500	755900	687300	768200	738900	735600	739200	728100	690100	732700	726400	744600	741300	685300	706000	716600	732900	681600	711300	716300	739900	704000	672100	656300	701900	734500	713600	726200	763600	725200	684300	703200	717700	721400
Com_186_pos	N7-Methylguanosine	7-甲基鸟苷	C11H16N5O5+	298.28	4.15	Nucleotide And Its Derivates	Nucleotide And Its Derivates	核苷酸及其衍生物	核苷酸及其衍生物	"20244-86-4"	HMDB0001107	C20674		5965	13030	61724	34530	3858	17330	45430	8180	9134	16260	58410	4006	14120	134100	15330	4629	31070	30000	10240	21260	21484	12983	8410	41670	122400	43145	4711	24110	40030	25000	16970	19320	23100	16500
Com_187_pos	7-Methylguanine	7-甲基鸟嘌呤	C6H7N5O	165.153	4.09	Nucleotide And Its Derivates	Nucleotide And Its Derivates	核苷酸及其衍生物	核苷酸及其衍生物	"578-76-7"	HMDB0000897	C02242		98590000	129100000	197700000	178400000	115600000	151100000	55740000	92650000	282100000	180300000	135300000	67280000	138100000	96020000	188600000	67820000	86600000	88250000	137900000	102000000	183200000	72330000	158800000	69600000	62780000	287500000	246100000	202700000	21740000	68680000	135200000	129100000	136300000	132700000
Com_188_pos	6-Aminohexanoate	6-氨基己酸	C6H13NO2	131.173	2.09	Organic Acid And Its Derivatives	Organic Acid And Its Derivatives	有机酸及其衍生物	有机酸及其衍生物	"60-32-2"	HMDB0001901	C02378		48310000	54570000	103400000	83420000	56230000	45010000	16930000	35860000	100700000	88730000	55310000	33500000	76570000	25820000	82550000	45440000	30430000	41950000	66200000	39230000	88100000	24750000	74230000	13100000	25350000	128400000	115300000	105100000	5705000	20610000	56460000	57170000	58600000	58570000
Com_189_pos	5beta-Androstan-3beta-ol-17-one	5β-雄甾烷-3β-羟基-17酮	C19H30O2	290.44	0.68	Lipids	Steroids Hormones	脂质	类固醇激素	"571-31-3"			LMST02020104	33720	2139000	227300	75110	57671	761400	22500	162777	556700	1447000	89610	238900	50150	177990	41000	66190	613400	112549	254400	33940	2568000	2595000	249800	46860	236400	365500	2019000	250600	245200	32670	463900	582300	406900	491100
Com_190_pos	Etiocholanolone	3a-羟基-5b-雄甾烷-17-酮	C19H30O2	290.44	0.68	Lipids	Steroids Hormones	脂质	类固醇激素	"53-42-9"	HMDB0000490	C04373	LMST02020059	171699	2327000	254500	388000	16890	172500	81340	123400	236900	258419	73700	284000	44170	681926	94058	142597	694600	88655	275400	102005	2932000	2878000	337800	134510	237800	233987	2269000	383200	213700	107200	427300	574300	449900	385400
Com_191_pos	5beta-Androstan-17beta-ol-3-one	5β-雄甾烷-17β-醇-3-酮	C19H30O2	290.44	0.84	Lipids	Steroids Hormones	脂质	类固醇激素	"571-22-2"	HMDB0006770	C05293	LMST02020069	2253000	50310000	7572000	8083000	2681000	8823000	2885000	2254000	3511000	21400000	3537000	7302000	709200	1545000	6858000	409900	13770000	3579000	6107000	1187000	58570000	66450000	7899000	967600	3217000	5528000	35870000	6173000	5309000	523200	11940000	12140000	13290000	13310000
Com_192_pos	5-Methoxyindole-3-acetic acid	5-甲氧基吲哚-3-乙酸	C11H11NO3	205.21	4.87	Organoheterocyclic compounds	Indole And Its Derivatives	有机杂环化合物	吲哚及其衍生物	"3471-31-6"	HMDB0004096	C05660		602600	225000	168800	1801000	872800	1859000	320522	198600	221000	421000	476400	169300	273200	382900	1695000	480200	64590	736900	596700	342466	52920	31170	379800	20080	107600	470000	576800	409369	23510	73480	365600	407900	393500	418700
Com_193_pos	5-Hydroxylysine	5-羟基赖氨酸	C6H14N2O3	162.19	0.72	Amino Acid And Its Derivatives	Amino Acid And Its Derivatives	氨基酸及其衍生物	氨基酸及其衍生物	"13204-98-3"				934600	575200	729800	11540000	4500000	10640000	904600	918100	901800	154100	205000	167000	1716000	336800	361800	12830	3636000	128500	430400	203900	119900	280400	354600	165100	2661000	10210000	244900	606100	361900	326500	1784000	2061000	1805000	1965000
Com_194_pos	5-Hydroxyindole	5-羟基吲哚-2-羧酸乙酯	C8H7NO	133.147	8.43	Organoheterocyclic compounds	Indole And Its Derivatives	有机杂环化合物	吲哚及其衍生物	"1953-54-4"	HMDB0059805			7305	51100	3675	344300	208400	28400	83431	732700	36450	63490	22470	37290	25840	51030	43870	2014000	127035	540700	117000	41334	62980	186729	216000	46560	30030	156700	30464	15530	65615	54992	179100	168400	165300	174900
Com_195_pos	5-Aminopentanoate	5-氨基戊酸	C5H11NO2	117.146	0.96	Organic Acid And Its Derivatives	Organic Acid And Its Derivatives	有机酸及其衍生物	有机酸及其衍生物	"660-88-8"	HMDB0003355	C00431		1970000	139200000	14420000	8207000	8350000	17350000	13280	4397000	60910000	2170000	22650000	3278000	1040000	9104000	4510000	9913000	43660000	2357000	19060000	46720000	9607000	70920	41330000	53370	124200000	105100000	130500000	67370000	31430000	3709000	32870000	33060000	35280000	34100000
Com_196_pos	5-Aminosalicylate	5-氨基水杨酸	C7H7NO3	153.135	1.68	Organic Acid And Its Derivatives	Organic Acid And Its Derivatives	有机酸及其衍生物	有机酸及其衍生物	"89-57-6"	HMDB0014389			1321000	650800	2297000	2210000	1761000	1478000	610200	1823000	1149000	1345000	1152000	747800	1839000	528100	1186000	1361000	618350	1395000	829000	323600	279200	58800	1274000	212100	528430	1098520	2412000	638500	331200	310500	909900	905200	1162000	877100
Com_197_pos	5-Aminolevulinate	5-氨基乙酰丙酸	C5H9NO3	131.13	2.07	Organic Acid And Its Derivatives	Organic Acid And Its Derivatives	有机酸及其衍生物	有机酸及其衍生物	"106-60-5"	HMDB0001149	C00430		1903000	2040000	3852000	3161000	2123000	1778000	676800	1381000	3684000	3353000	2054000	1309000	2897000	1003000	2980000	1761000	1167000	1616000	2532000	1438000	3288000	953000	2700000	503200	946900	4666000	4209000	3959000	246000	818400	2122000	2215000	2268000	2174000
Com_198_pos	4-Aminoindole	4-氨基吲哚	C8H8N2	132.163	8.42	Organoheterocyclic compounds	Indole And Its Derivatives	有机杂环化合物	吲哚及其衍生物	"5192-23-4"	HMDB0246357			186300	1681000	195800	10490000	6872000	953500	736740	24060000	1176000	2039000	645400	1264000	848300	1572000	1488000	65730000	641491	17800000	3825000	219646	2085000	2707617	6963000	2509860	879500	5119000	171300	566800	97290	688944	5829000	5480000	5899000	5914000
Com_199_pos	4-aminobutyrate	4-氨基丁酸酯	C4H9NO2	103.12	0.84	Organic Acid And Its Derivatives	Organic Acid And Its Derivatives	有机酸及其衍生物	有机酸及其衍生物					170700	1835000	779600	14700000	14900000	2201000	15630000	10330000	9171000	1656000	17170000	1271000	1056000	2010000	1214000	517000	5218000	7064000	63250	8838000	348000	34540	1055000	7680000	1677000	34770000	697500	1759000	10110000	14720000	6491000	7274000	6705000	7085000
Com_200_pos	3-OH-anthranilate	3-羟基-邻氨基苯甲酸酯	C7H7NO3	153.14	1.68	Organic Acid And Its Derivatives	Organic Acid And Its Derivatives	有机酸及其衍生物	有机酸及其衍生物					2245000	1814000	4182000	3708000	3574000	2517000	1260000	3780000	2000000	4160000	2053000	1477000	4423000	987100	2765000	2171000	263500	2351000	1538000	698100	765100	152400	2863000	419400	540800	3348266	5599000	1336000	540100	801600	1945000	2070000	1874000	2410000
Com_201_pos	3-Methylhistidine	3-N-甲基-L-组氨酸	C7H13N3O3	169.181	0.76	Amino Acid And Its Derivatives	Amino Acid And Its Derivatives	氨基酸及其衍生物	氨基酸及其衍生物	"368-16-1"	HMDB0000479	C01152		210600	83850	655500	1020000	132000	570500	47630	1202000	135600	60080	204700	229200	44450	48500	222700	98320	54620	275800	127500	48400	61400	69190	20180000	10570	45980	540600	48540	78920	225400	47710	867300	921800	900600	982100
Com_202_pos	3-Nitro-L-Tyrosine	3-硝基-L-酪氨酸	C9H10N2O5	226.186	8.98	Amino Acid And Its Derivatives	Amino Acid And Its Derivatives	氨基酸及其衍生物	氨基酸及其衍生物	"621-44-3"				229700	243100	290500	234900	207200	279900	218600	218100	265600	221400	226400	220400	209300	229100	250300	216500	225300	238300	269600	285200	204200	207000	230800	201900	258000	270100	283800	304600	276700	219300	267800	281800	276900	274400
Com_203_pos	3-Guanidinopropanoate	3-胍基丙酸	C4H9N3O2	131.133	0.9	Organic Acid And Its Derivatives	Organic Acid And Its Derivatives	有机酸及其衍生物	有机酸及其衍生物	"353-09-3"	HMDB0013222	C03065		221600	222700	330900	197000	335700	353400	500800	619500	393800	289300	385300	90050	87589	497100	840100	768500	3772000	632100	61988	200000	853400	60072	365500	193400	515500	290100	29372	132345	14665	1013000	276800	273200	310800	264500
Com_204_pos	3,5-Diiodo-L-thyronine	3,5-二碘-L-甲状腺素	C15H13I2NO4	525.077	0.71	Organic Acid And Its Derivatives	Organic Acid And Its Derivatives	有机酸及其衍生物	有机酸及其衍生物	"1041-01-6"	HMDB0000582			23750	94060	8817	13440	5871	49900	8047	38320	14100	11610	16430	8726	16080	10700	11080	36680	16500	8332	23420	12050	19610	14240	15590	7199	13530	34090	21460	28140	12098	11440	14060	8362	20910	11620
Com_205_pos	2-Methylbutyroylcarnitine	2-甲基丁酰肉毒碱	C12H23NO4	245.315	5.45	Lipids	Fatty Acyls	脂质	脂肪酰类	"31023-25-3"	HMDB0000378		LMFA07070034	57506	254929	315000	48718	46492	313600	724300	98456	35197	355904	47967	162900	51096	24739	49340	71290	973700	94084	60225	8599	69610	14850000	48070	45620	28136	64520	40959	344700	94000	650300	343300	355100	476900	366700
Com_206_pos	2-Deoxy-D-galactose	2-脱氧-D-半乳糖	C6H12O5	164.156	0.69	Carbohydrates And Its Derivatives	Carbohydrates And Its Derivatives	糖类及其衍生物	糖类及其衍生物	"1949-89-9"	HMDB0012327	C02781		903200	3617000	187700	571900	803600	1874000	496600	1405000	785900	96950	788800	982000	1754000	1151000	781600	2526000	1876000	1414000	1249000	672900	1667000	1168000	2046000	1799000	1169000	902500	2081000	1542000	425800	1519000	2208000	1189000	1202000	1163000
Com_207_pos	2-Aminooctanoic acid	2-氨基辛酸	C8H17NO2	159.226	1.03	Organic Acid And Its Derivatives	Organic Acid And Its Derivatives	有机酸及其衍生物	有机酸及其衍生物	"2187-07-7"	HMDB0000991			13950000	8949000	20010000	17280000	24470000	28090000	150900	28420000	12330000	36290000	13370000	13440000	19910000	11180000	5903000	17500000	706000	29310000	20140000	1355000	18930000	6252000	28050000	74100	745800	255300	16760000	39390000	112400	89890	18000000	16660000	18650000	17920000
Com_208_pos	L-2-Aminoadipic acid	氨基己二酸	C6H11NO4	161.156	0.91	Organic Acid And Its Derivatives	Organic Acid And Its Derivatives	有机酸及其衍生物	有机酸及其衍生物	"542-32-5"	HMDB0302754	C00956		4084000	603100	1169000	2124000	3174000	2341000	133600	1321000	1148000	3449000	989400	1373000	2088000	1448000	1331000	987700	626500	7226000	644600	172900	3430000	220000	1456000	196300	429300	919100	1259000	2634000	201300	186100	1149000	1108000	1337000	1357000
Com_209_pos	22(S)-Hydroxycholesterol	22(S)-羟基胆固醇	C27H46O2	402.653	0.98	Lipids	Bile Acids	脂质	胆汁酸	"22348-64-7"	HMDB0004035	C05502	LMST01010345	80790	48200	68750	97030	25750	70740	11920	50350	109600	99620	29920	47920	6198	134800	51750	6153	12120	32280	31650	11280	862300	19480	125200	5632	29360	12340	478400	13960	24360	6329	75790	59170	79510	72960
Com_210_pos	2,6-Dimethylaniline	2,6-二甲基苯胺	C8H11N	121.18	4.07	Amines	Amines	胺类	胺类	"87-62-7"	HMDB0060677	C11004		479700	646000	1011000	872700	543100	735100	267700	445000	1538000	892800	647400	329200	680800	451800	930300	339300	420700	414300	678300	485000	952200	351800	790000	344400	304100	1469000	1268000	1040000	100600	316000	653400	646400	650600	649400
Com_211_pos	2-(Formylamino)Benzoic Acid	2-(甲酰氨基)苯甲酸	C8H7NO3	164.138	4.07	Organic Acid And Its Derivatives	Benzoic Acid And Its Derivatives	有机酸及其衍生物	苯甲酸及其衍生物	"3342-77-6"	HMDB0004089	C05653		31710000	41660000	65330000	58510000	37880000	49390000	18330000	30580000	95510000	59420000	43720000	22480000	44780000	30360000	61200000	22920000	28130000	28100000	44070000	32640000	60420000	24030000	50990000	22740000	20380000	96760000	80280000	67900000	7474000	21980000	43220000	42040000	44160000	43240000
Com_212_pos	2-(Dimethylamino)Guanosine	二甲基鸟苷	C12H17N5O5	311.294	4.57	Nucleotide And Its Derivates	Nucleotide And Its Derivates	核苷酸及其衍生物	核苷酸及其衍生物	"2140-67-2"	HMDB0004824			68917	12561	36490	7352	6089	32690	5589	79831	7245	13500	22020	5412	2107	333500	7272	5133	5894	10110	13470	2116	18917	5036	55975	886800	7291	18136	4986	5590	152300	4126	43270	43250	41200	42990
Com_213_pos	2-(3,4-dimethoxyphenyl)ethanamine	2-(3,4-二甲氧基苯基)乙胺	C10H15NO2	181.232	1.81	Amines	Amines	胺类	胺类	"120-20-7"	HMDB0041806			17430000	25060000	43170000	36690000	23450000	31020000	440900	18090000	50220000	41510000	21940000	7731000	22000000	9054000	37840000	9926000	18130000	16520000	31730000	21000000	33970000	1076000	31810000	1128000	12450000	2706000	48640000	42380000	4480000	9123000	19750000	20330000	21400000	20940000
Com_214_pos	1-Stearoyl-Sn-Glycerol-3-Phosphocholine	1-硬脂酰-SN-甘油-3-磷酰胆碱	C26H54NO7P	523.683	13.78	Lipids	Glycerophospholipids	脂质	甘油磷脂	"19420-57-6"	HMDB0010384	C04230	LMGP01050026	16990	30650	123800	19990	18380	29230	193100	292000	14740	22680	1408000	66440	23270	1953000	38980	10940	224700	23010	14540	262000	29940	11490	116000	40920	45320	27920	29590	14920	71070	30030	149200	111300	97540	96720
Com_215_pos	1-Palmitoyl-Sn-Glycero-3-Phosphocholine	1-十六酰-SN-丙三醇-磷酸胆碱	C24H50NO7P	495.63	12.52	Lipids	Glycerophospholipids	脂质	甘油磷脂	"17364-16-8"	HMDB0010382	C04230	LMGP01050018	154900	424100	470400	55590	146700	126000	2010000	11770000	70000	54850	5869000	191200	56930	21070000	258100	59090	24590000	54770	94850	11510000	94160	73220	3296000	209900	729900	593300	143400	32720	14150000	2717000	2598000	2512000	2520000	2494000
Com_216_pos	1-Oleoyl-Sn-Glycero-3-Phosphocholine	油酰磷酸胆碱	C26H52NO7P	521.667	12.82	Lipids	Glycerophospholipids	脂质	甘油磷脂	"19420-56-5"	HMDB0002815	C03916	LMGP01050032	31960	704300	39280	23580	93750	14110	113900	16300000	26800	34430	577500	34720	24690	21810000	66360	26310	2739000	10980	20580	189900	27790	14350	2457000	22810	57480	20770	19850	14560	1498000	8139	674600	653900	641800	614400
Com_217_pos	1-Methyluric acid	1-甲基尿酸	C6H6N4O3	182.137	7.86	Organic Acid And Its Derivatives	Organic Acid And Its Derivatives	有机酸及其衍生物	有机酸及其衍生物	"708-79-2"	HMDB0003099	C16359		370100	318100	343300	338100	513500	331900	364300	368000	360200	333200	344700	363100	338800	361700	329500	347700	343600	338000	343100	324400	327400	359600	297600	334300	277900	330600	333600	356000	366000	368000	311500	352900	341800	351100
Com_218_pos	1-Methylnicotinamide	1-甲基烟酰胺	C7H9N2O+	137.159	2.68	Organoheterocyclic compounds	Pyridine And Its Derivatives	有机杂环化合物	吡啶及其衍生物	"3106-60-3"	HMDB0000699	C02918		90300	101500	850600	1339000	899400	1189000	658700	1969000	582100	96540	3666000	71310	583000	783000	570200	207900	795100	829900	213000	136815	139450	19030	347700	313500	1814000	264156	163473	159636	9705	173400	657800	687000	670300	629400
Com_219_pos	Nandrolone	19-去甲睾酮	C18H26O2	274.398	9.45	Lipids	Steroids Hormones	脂质	类固醇激素	"434-22-0"	HMDB0002725	C07254	LMST02010044	675700	2282000	1114000	502100	903200	889100	1802000	743000	843900	531200	850400	715700	1015000	1270000	475500	1728000	1864000	415100	2325000	1660000	1320000	1724000	771900	501600	1842000	1129000	1715000	1394000	1337000	1628000	980800	1028000	1060000	1083000
Com_220_pos	17alpha-Ethinyl estradiol	17α-炔雌醇	C20H24O2	296.403	13.58	Lipids	Steroids Hormones	脂质	类固醇激素	"57-63-6"	HMDB0001926	C07534	LMST02010036	12000	7273	14850	59260	27510	8987	59090	46700	14870	36440	378200	13400	25090	58200	45850	15940	36706	204400	6720	39799	21487	7403	42590	55268	8643	67565	19681	40238	61110	54597	38250	34760	28510	37170
Com_221_pos	16alpha-Hydroxytestosterone	16α-羟睾甾酮	C19H28O3	304.424	15.01	Lipids	Steroids Hormones	脂质	类固醇激素	"63-01-4"		C14600		5718	23570	202900	14140	6744	3582	50670	25410	16820	23200	24640	21700	10990	19490	12960	8646	10720	1897	7030	20910	27100	12400	5649	80990	2908	8326	14970	23870	2505	16360	17450	13260	13710	22690
Com_222_pos	11beta-Hydroxytestosterone	11β-羟睾酮	C19H28O3	304.424	0.68	Lipids	Steroids Hormones	脂质	类固醇激素	"1816-85-9"	HMDB0012533	C18075		1421000	483700	106000	189000	129500	1276000	12930	160900	143200	1641000	291500	98590	89650	85950	726700	257800	487300	196900	293700	108100	49750	21260	823400	11410	254300	1551000	256500	204100	17820	142687	189100	212300	235500	223100
Com_223_pos	10E,12Z-Octadecadienoic acid	10E,12Z-十八碳二烯酸	C18H32O2	280.445	14.42	Lipids	Fatty Acyls	脂质	脂肪酰类	"2420-56-6"	HMDB0005048		LMFA01030125	784200	403700	4375000	911800	1640000	615100	2322000	1415000	287300	3007000	1710000	583300	382200	614700	177400	573700	457800	150400	821300	1120000	539300	1004000	309200	677100	874000	138700	414000	519900	144400	939900	464100	393300	427100	414500
Com_224_pos	1,4-Dihydro-1-Methyl-4-Oxo-3-Pyridinecarboxamide	1,4-二氢-1-甲基-4-氧代-3-吡啶甲酰胺	C7H8N2O2	152.151	1.69	Organoheterocyclic compounds	Pyridine And Its Derivatives	有机杂环化合物	吡啶及其衍生物	"769-49-3"	HMDB0004194	C05843		116300000	69940000	196200000	178100000	173300000	151900000	75670000	135300000	94220000	172000000	115000000	61960000	157300000	51770000	91740000	135100000	13530000	110200000	80010000	38700000	24880000	7582000	96640000	14960000	17010000	103300000	185300000	72820000	22890000	34260000	87780000	90370000	94510000	92660000
Com_225_pos	1-(4-Methoxyphenyl)-2-propanone	1-(4-甲氧基苯基)-2-丙酮	C10H12O2	164.201	1.81	Organooxygen compounds	Ketones	有机氧化合物	酮类	"122-84-9"	HMDB0032891			9245000	12060000	20180000	17770000	11740000	14580000	251600	9189000	24880000	19640000	10720000	4206000	11230000	4623000	18380000	5233000	8630000	7839000	14950000	10480000	17540000	605900	16270000	704800	6282000	1356000	24630000	19620000	2435000	4636000	10600000	10130000	10280000	10190000
Com_226_pos	(5-L-Glutamyl)-L-Amino Acid	5-L-谷氨酰-L-丙氨酸	C8H14N2O5	218.207	1.18	Amino Acid And Its Derivatives	Amino Acid And Its Derivatives	氨基酸及其衍生物	氨基酸及其衍生物	"5875-41-2"		C03740		128800	374500	415400	466800	424400	219300	69900	748300	169500	333000	143300	362400	434500	306000	287300	181400	193200	296700	236400	592200	229000	18010	209600	18430	60400	552900	637100	645700	337500	37270	274900	233500	286900	284100
Com_227_pos	6-Aminonicotinamide	6-氨基烟酰胺	C6H7N3O	137.139	1.95	Organoheterocyclic compounds	Pyridine And Its Derivatives	有机杂环化合物	吡啶及其衍生物	"329-89-5"	HMDB0247034			26430	4160000	823300	280700	25550	650900	11840000	34710	821900	68770	6448000	3009000	286600	5126000	2270000	649100	2554000	42010	2334000	110400	566400	9734000	257500	9501000	1220321	91190000	4037000	2982000	454300	4561000	6829000	6395000	6817000	6802000
Com_228_pos	Isobutyrylglycine	2-(异丁基氨基)乙酸	C6H11NO3	145.156	0.63	Organic Acid And Its Derivatives	Organic Acid And Its Derivatives	有机酸及其衍生物	有机酸及其衍生物	"15926-18-8"	HMDB0000730			630300	23570000	23070000	19140000	11320000	15690000	9064000	10480000	25400000	1924000	4793000	451100	2873000	1798000	8120000	399600	1040000	9248000	27490000	17490000	29050000	52150	10000000	3533000	2795000	30830000	14340000	48340000	10580000	18030000	12790000	12800000	12630000	13030000
Com_229_pos	L-arginino-succinate	L-精氨酸-琥珀酸	C10H18N4O6	290.273	2.3	Amino Acid And Its Derivatives	Amino Acid And Its Derivatives	氨基酸及其衍生物	氨基酸及其衍生物		HMDB0304399			939600	1066000	1435000	427600	144700	2631000	281200	287600	386200	37350	296500	169000	433300	244400	561700	18590	123700	147400	663900	296700	1982000	268700	650700	78860	344900	218200	4927000	2638000	119000	350800	671900	624100	705600	785400
Com_230_pos	thiamine phosphate	磷酸硫胺素	C12H18N4O4PS+	345.34	0.84	Organoheterocyclic compounds	Pyrimidines and pyrimidine derivatives	有机杂环化合物	嘧啶及其衍生物	"10023-48-0"	HMDB0002666	C01081		3595	8641	5039	17680	8874	13980	11900	4385	6988	5314	8604	2761	6051	16256	5210	8018	7297	10530	9076	2099	2009	6588	6905	4951	9074	20450	7943	11231	2055	5962	12180	7657	8505	9433
Com_231_pos	dGMP	2'-脱氧-5'-鸟苷酸	C10H14N5O7P	347.221	1.04	Nucleotide And Its Derivates	Nucleotide And Its Derivates	核苷酸及其衍生物	核苷酸及其衍生物	"902-04-5"	HMDB0001044	C00362		38990	8905	15940	52820	23180	30510	12630	14070	4295	29150	15520	22600	5388	11660	12870	7790	45660	29330	4790	7982	14630	15720	18640	6010	3196	29610	10292	8042	14910	5768	16160	13390	5811	15440
Com_232_pos	Metformin	二甲双胍	C4H11N5	129.165	0.68	Others	Others	其它	其它	"657-24-9"	HMDB0001921	C07151		67540	158900	133900	80300	49210	77820	68690	102247	79770	31170	22600	30310	85800	178100	61860	22860	78420	73387	219700	256800	453200	53080	92400	25180	168500	122900	518000	262600	87220	29580	118300	104200	84200	113000
Com_233_pos	Alpha-Linolenic acid	α-亚麻酸	C18H30O2	278.435	12.64	Lipids	Fatty Acyls	脂质	脂肪酰类	"463-40-1"	HMDB0001388	C06427	LMFA01030152	164600	556000	1195000	483000	325800	307700	64490	671100	131000	566700	8502000	512100	2262000	3211000	972600	86540	302400	1127000	301900	119300	172800	855200	1050000	668500	131000	1634000	466700	176100	104500	91550	770300	810400	808000	810300
Com_234_pos	Phloretate	对羟基苯丙酸	C9H10O3	166.177	4.05	Lipids	Fatty Acyls	脂质	脂肪酰类	"501-97-3"	HMDB0002199	C01744		19760000	25300000	39870000	35790000	23580000	29630000	11580000	18870000	57550000	36420000	27200000	14280000	27960000	19010000	37530000	13760000	17230000	17710000	26880000	20450000	36700000	15000000	31050000	14120000	12910000	58370000	48200000	41050000	4858000	13850000	26500000	25890000	27030000	26520000
Com_235_pos	2-Piperidinone	2-哌啶酮	C5H9NO	99.132	4.15	Organoheterocyclic compounds	Piperidines	有机杂环化合物	哌啶类	"675-20-7"	HMDB0011749			2933000	79800000	21510000	11550000	8781000	16070000	330957	2707000	38630000	1632000	14490000	4881000	1981000	22490000	9959000	17230000	2740000	1907000	10590000	5385000	936800	54176	18280000	248111	434700	128200000	69210000	84270000	4493431	86230	23100000	23630000	23900000	23200000
Com_236_pos	3-Phenoxypropionic acid	3-苯氧基丙酸	C9H10O3	166.176	13.5	Lipids	Fatty Acyls	脂质	脂肪酰类	"7170-38-9"	HMDB0002229			28710	22520	36615	42730	88500	44912	111598	115100	48908	28390	54530	42680	116000	418893	17994	84760	42258	56560	8987	29592	42340	39292	48210	53166	37324	80843	36726	32814	67744	57091	23450	19490	19880	24070
Com_237_pos	Sphinganine	鞘氨醇	C18H39NO2	301.513	10.37	Lipids	Sphingolipids	脂质	鞘脂	"764-22-7"	HMDB0000269	C00836	LMSP01020001	141900	270600	155900	175100	230200	235800	265400	134700	173800	150000	415900	153600	219500	274300	133600	251800	190300	144400	285900	277100	186500	220200	222000	165100	243300	131500	247500	221500	271400	303300	287300	301500	281700	291800
Com_238_pos	3-Methylindole	3-甲基吲哚	C9H9N	131.177	4.87	Organoheterocyclic compounds	Indole And Its Derivatives	有机杂环化合物	吲哚及其衍生物	"83-34-1"	HMDB0000466	C08313		1534000	2798000	4089000	3272000	1655000	3221000	1284000	1469000	3470000	2642000	2489000	1304000	2024000	1902000	4591000	417500	1763000	1111000	3019000	2403000	4372000	3149000	3253000	350100	864300	6530000	5998000	4429000	660100	1347000	2479000	2497000	2513000	2569000
Com_239_pos	N-glycyl-L-proline	N-苷氨-L-脯氨酸	C5H10N2O4	162.144	2.45	Amino Acid And Its Derivatives	Amino Acid And Its Derivatives	氨基酸及其衍生物	氨基酸及其衍生物		HMDB0252876			15090	8637	26920	50050	13300	62710	5236	7320	16090	13130	19360	5177	11690	54560	89110	12170	23310	8725	2544	6806	21040	10200	24420	43670	20910	155300	14470	23560	8225	37470	29010	24860	24980	19980
Com_240_pos	Gly-Tyr-Ala	甘氨酸-酪氨酸-丙氨酸	C14H19N3O5	309.318	4.16	Amino Acid And Its Derivatives	Amino Acid And Its Derivatives	氨基酸及其衍生物	氨基酸及其衍生物	"112898-27-8"				3937	44985	20460	73270	11520	21030	5352	53610	26530	19700	80420	3919	11290	8078	17140	9069	29360	46320	5627	107500	4001	16700	12456	13633	37510	31790	6936	9050	13120	38650	22160	22510	20240	16770
Com_241_pos	acadesine	阿卡地辛	C9H14N4O5	258.231	6.86	Carbohydrates And Its Derivatives	Carbohydrates And Its Derivatives	糖类及其衍生物	糖类及其衍生物	"2627-69-2"	HMDB0062179	C04663		445300	40576	29912	182700	17390	29500	2193	108700	1616	7463	57560	11920	12562	1114420	13830	16024	66046	135800	7567	23671	10937	19200	317200	176286	5465	53529	22271	27731	48448	30188	56560	56030	55700	58620
Com_242_pos	4-Pregnen-17alpha,20alpha-Diol-3-One	4-孕烷-17α,20α-二醇-3-酮	C21H32O3	332.477	0.87	Lipids	Steroids Hormones	脂质	类固醇激素	"652-69-7"	HMDB0011653		LMST02030183	17580	32234	42224	200700	15480	120600	13240	83290	41430	97090	21470	36420	12950	70070	40840	7024	9226	56990	29340	39028	10840	17920	55420	8694	33634	11590	44192	14690	25506	9652	29910	22570	16430	20300
Com_243_pos	beta amino butyric acid	β-氨基丁酸	C4H9NO2	103.12	0.98	Amino Acid And Its Derivatives	Amino Acid And Its Derivatives	氨基酸及其衍生物	氨基酸及其衍生物	"541-48-0"				60540	1136000	544200	1398000	591300	892600	2757000	547900	334500	81680	3019000	1678000	655700	168200	796700	76100	3031000	71360	275500	24000000	93260	7784000	1303000	207400	400400	2880000	936700	142100	14070000	11490000	3094000	3014000	3203000	3387000
Com_244_pos	Phe-Phe	L-苯丙氨酸-L-苯丙氨酸	C18H20N2O3	312.363	6.51	Amino Acid And Its Derivatives	Amino Acid And Its Derivatives	氨基酸及其衍生物	氨基酸及其衍生物	"2577-40-4"	HMDB0013302			136735	346113	227000	146611	88070	202800	34400	219600	229300	153600	119157	66080	117500	60150	212600	36780	275600	83840	202000	65920	404000	30450	122300	30530	96172	200434	305400	171532	78894	99211	171400	167100	161400	169400
Com_245_pos	4-Acetamidobutanoate	4-乙酰氨基丁酸	C6H11NO3	145.156	1.03	Organic Acid And Its Derivatives	Organic Acid And Its Derivatives	有机酸及其衍生物	有机酸及其衍生物	"3025-96-5"	HMDB0003681	C02946		158400	159900	906900	207600	476300	335400	1433000	149300	411600	402900	415200	191200	117300	216600	507100	406900	274100	2001000	140521	205900	334300	1835412	516400	108000	287800	399600	324300	535500	243000	118300	399200	360100	381700	392200
Com_246_pos	Val-Ser	缬氨酰-丝氨酸	C8H16N2O4	204.224	1.01	Amino Acid And Its Derivatives	Amino Acid And Its Derivatives	氨基酸及其衍生物	氨基酸及其衍生物	"13588-94-8"	HMDB0029136			464500	223600	236700	363800	1018000	354000	500300	410600	387300	192400	350400	215400	323200	227400	295900	114400	525500	200700	164600	191800	117200	496100	260800	603800	228000	230200	217800	173000	840900	628500	383400	432100	375900	463000
Com_247_pos	trans-3-Hydroxy-L-proline	反-3-羟基-L-脯氨酸	C5H9NO3	131.13	2.14	Amino Acid And Its Derivatives	Amino Acid And Its Derivatives	氨基酸及其衍生物	氨基酸及其衍生物	"4298-08-2"	HMDB0059659	C05147		21220000	23490000	44580000	36430000	23400000	19260000	6962000	15520000	43230000	38190000	23550000	14300000	32290000	10870000	34330000	19550000	12620000	17700000	27910000	16440000	38360000	10420000	31340000	5482000	10360000	57160000	49540000	45720000	2454000	8611000	23860000	25010000	25790000	24750000
Com_248_pos	Phe-Pro	L-苯丙氨酰-L-脯氨酸	C14H18N2O3	262.304	5.58	Amino Acid And Its Derivatives	Amino Acid And Its Derivatives	氨基酸及其衍生物	氨基酸及其衍生物	"7669-65-0"	HMDB0011177			133900	5786000	3712000	8924000	5198000	5470000	3138000	3587000	12640000	2170000	11790000	1287000	1516000	1890000	13440000	1838000	9710000	3215000	8627000	16630000	483400	1528000	10430000	1136000	4818000	6464000	13320000	14890000	5855000	3120000	5935000	5765000	5966000	6086000
Com_249_pos	P-Aminohippuric Acid	p-氨基马尿酸	C9H10N2O3	194.187	11.64	Organic Acid And Its Derivatives	Organic Acid And Its Derivatives	有机酸及其衍生物	有机酸及其衍生物	"61-78-9"	HMDB0001867			17774	9270	23670	6054	9949	20360	10431	13066	18910	40629	11080	22760	7408	145579	1630	12890	35440	18190	30000	4814	11865	8491	21960	7968	28220	65840	4837	10310	19650	4837	14720	11530	12940	12630
Com_250_pos	O-Acetyl-L-homoserine	O-乙酰基-L-高丝氨酸	C6H11NO4	161.16	1	Amino Acid And Its Derivatives	Amino Acid And Its Derivatives	氨基酸及其衍生物	氨基酸及其衍生物		HMDB0029423	C01077		3543000	3956000	29270000	1331000	3122000	4555000	1161000	412400	2796000	1098000	2611000	1031000	3153000	969900	339400	332500	2678000	700500	2751000	2912000	1121000	3083000	2297000	1958000	1032000	4432000	6731000	8103000	2799000	1802000	4556000	4634000	4354000	5124000
Com_251_pos	NG,NG-Dimethyl-L-arginine	N,N-二甲基精氨酸	C8H18N4O2	202.254	0.93	Amino Acid And Its Derivatives	Amino Acid And Its Derivatives	氨基酸及其衍生物	氨基酸及其衍生物	"30315-93-6"	HMDB0001539	C03626		735400	617100	3255000	2041000	766200	2213000	1546000	1492000	676200	1184000	904400	790300	403500	2918000	603600	189800	1360000	221400	636300	532900	841300	2207000	3734000	2132000	2079000	2363000	1242000	746600	542800	808900	1118000	1133000	1372000	1365000
Com_252_pos	2-Phenylglycine	DL-苯甘氨酸	C8H9NO2	151.163	2.78	Amino Acid And Its Derivatives	Amino Acid And Its Derivatives	氨基酸及其衍生物	氨基酸及其衍生物	"2835-06-5"	HMDB0002210			435700	576800	2012000	1482000	388000	1626000	2234000	536400	1550000	77700	2419000	236600	617100	5162000	1112000	449200	4046000	190300	986200	273600	197500	5361258	1338000	373200	8691000	170400	1205000	283102	898200	484200	1414000	1440000	1311000	1356000
Com_253_pos	N-Acetyl-L-leucine	N-乙酰-L-亮氨酸	C8H15NO3	173.21	1.04	Amino Acid And Its Derivatives	Amino Acid And Its Derivatives	氨基酸及其衍生物	氨基酸及其衍生物	"1188-21-2"	HMDB0011756	C02710		35570000	5053000	1450000	2392000	5464000	22980000	298300	12800000	4306000	37460000	16320000	1873000	9564000	12900000	17170000	44540000	6883000	1075000	2889000	1077000	2537000	100400	20970000	59020	2244000	3854000	6406000	2048000	296400	469800	7671000	7867000	8397000	8109000
Com_254_pos	N-Acetyl-L-histidine	N-乙酰-L-组氨酸	C8H11N3O3	197.191	1	Amino Acid And Its Derivatives	Amino Acid And Its Derivatives	氨基酸及其衍生物	氨基酸及其衍生物	"2497-02-1"	HMDB0032055	C02997		469900	859100	877000	704800	870500	912800	2223000	362000	856400	404900	532300	740500	974800	229700	767800	135900	976700	281100	641600	1866000	1076000	2079000	770200	1653000	401200	9121000	1541000	1110000	861600	1461000	1143000	1017000	1088000	1143000
Com_255_pos	N-Acetyl-D-tryptophan	N-乙酰基-D-色氨酸	C13H14N2O3	246.262	11.57	Amino Acid And Its Derivatives	Amino Acid And Its Derivatives	氨基酸及其衍生物	氨基酸及其衍生物	"2280-01-5"	HMDB0255052	C03137		28551	33588	105117	18700	62132	42855	29488	18270	23335	87965	48440	95190	59645	804437	20557	111264	140800	54703	53633	34230	21977	29640	80350	37870	114200	249300	44019	44790	78440	34740	65850	41510	58690	41120
Com_256_pos	N-Acetyl-Dl-glutamic acid	N-乙酰-DL-谷氨酸	C7H11NO5	189.166	1.84	Amino Acid And Its Derivatives	Amino Acid And Its Derivatives	氨基酸及其衍生物	氨基酸及其衍生物	"5817-08-3"				375500	2891000	1735000	941300	1005000	653300	1235000	161600	561300	1781000	451600	549700	2008000	458400	2205000	1329000	653515	898000	1206000	5974000	1563000	1712000	847500	2259000	542830	10950000	3647000	3671000	1553000	1746000	1884000	2011000	2001000	1777000
Com_257_pos	N6-Succinyl Adenosine	N6-琥珀酰腺苷	C14H17N5O8	383.313	4.54	Nucleotide And Its Derivates	Nucleotide And Its Derivates	核苷酸及其衍生物	核苷酸及其衍生物	"4542-23-8"	HMDB0255303			68840	939400	71020	541800	33250	311900	180900	56870	145500	29300	99880	95920	113700	1592000	50070	13020	47960	25280	1331000	6219	4954	3057000	352700	41360	545500	14070	4122000	701400	2791	17680000	1024000	965300	998700	947500
Com_258_pos	2-Hydroxy-6-Aminopurine	2-羟基-6-氨基嘌呤	C5H5N5O	151.126	2.76	Nucleotide And Its Derivates	Nucleotide And Its Derivates	核苷酸及其衍生物	核苷酸及其衍生物	"3373-53-3"	HMDB0000403			340500	444200	1625000	1198000	303300	1285000	1845000	371900	1210000	64870	1887000	189600	490500	4106000	859300	357700	3175000	123900	785400	236900	149600	5361258	1112000	291100	7036000	94830	722370	283102	699700	410300	1182000	1085000	1032000	1138000
Com_259_pos	L-Valine	L-缬氨酸	C5H11NO2	117.146	1.2	Amino Acid And Its Derivatives	Amino Acid And Its Derivatives	氨基酸及其衍生物	氨基酸及其衍生物	"72-18-4"	HMDB0000883	C00183		2214000	2965000	5354000	3833000	2592000	2749000	1261000	1255000	5816000	4457000	2334000	1357000	3467000	1392000	3840000	2102000	2210000	1821000	2882000	3300000	4006000	1347000	3352000	922900	1116000	7436000	5767000	5444000	343700	1217000	2468000	2556000	2900000	2553000
Com_260_pos	Hypoxanthine-9-beta-D-Arabinofuranoside	阿糖肌苷	C10H12N4O5	268.226	2.58	Nucleotide And Its Derivates	Nucleotide And Its Derivates	核苷酸及其衍生物	核苷酸及其衍生物	"7013-16-3"				398200	93150	86230	170100	204700	197600	221288	297300	70670	19520	276600	90220	149800	6285000	77950	124900	345000	53342	95230	112200	100200	26660	91430	58800	373700	144800	335500	130100	436000	70140	275200	255600	281900	294000
Com_261_pos	Cholesterol	胆固醇	C27H46O	386.654	11.2	Lipids	Steroids Hormones	脂质	类固醇激素	"57-88-5"	HMDB0000067	C00187	LMST01010001	32177	34130	39500	31940	31030	27000	36500	29380	26020	54000	38270	35720	37370	31760	34410	54300	24260	39100	34330	36930	31440	26750	53810	75220	30670	87240	31550	127600	45560	125100	43260	41020	42710	44150
Com_262_pos	Tetraethylammonium fluoride dihydrate	胞嘧啶核苷	C8H24FNO2	185.28	1.04	Nucleotide And Its Derivates	Nucleotide And Its Derivates	核苷酸及其衍生物	核苷酸及其衍生物	"63123-01-3"				82110	108100	91780	168400	97360	153400	127300	153100	75610	101800	162500	62580	86250	195200	136400	34420	803600	108500	143500	338600	87890	58370	157100	15460	787100	118971	236300	64730	488400	216300	154900	117400	151000	143400
Com_263_pos	5'-Deoxy-5'-(methylthio)adenosine	5-脱氧-5-甲硫腺苷	C11H15N5O3S	297.333	4.91	Nucleotide And Its Derivates	Nucleotide And Its Derivates	核苷酸及其衍生物	核苷酸及其衍生物	"2457-80-9"	HMDB0001173	C00170		23280	26870	101715	33911	9648	41250	201400	344700	20200	7387	34600	8832	54160	3224000	62800	5338	22070	31237	142500	16410	113100	108600	17030	74810	18830	113600	584900	93640	174500	224800	74700	84560	89630	83130
Com_264_pos	Sedoheptulose Anhydride	景天庚酮糖	C7H12O6	192.167	10.15	Carbohydrates And Its Derivatives	Carbohydrates And Its Derivatives	糖类及其衍生物	糖类及其衍生物	"469-90-9"				715500	735000	704800	838500	759200	772200	801900	766800	725200	731900	771100	739000	804200	776100	707600	719700	702300	749400	720900	684700	703100	767000	749900	721400	690500	671400	687100	734900	778800	732100	704200	768900	733700	753900
Com_265_pos	S-Methyl-L-cysteine	S-甲基-L-半胱氨酸	C4H9NO2S	135.185	1.04	Amino Acid And Its Derivatives	Amino Acid And Its Derivatives	氨基酸及其衍生物	氨基酸及其衍生物	"1187-84-4"	HMDB0302211	C22040		747800	163500	304500	403000	256700	55160	114700	520400	62970	419100	175100	358000	161700	274700	280300	217300	505800	40240	799600	5320000	581400	25370	170100	14400	248600	239500	3438000	931400	2514000	264900	562400	478600	555800	561700
Com_266_pos	Nicotinate ribonucleoside	烟酸核苷	C11H13NO6	255.224	1.04	Carbohydrates And Its Derivatives	Carbohydrates And Its Derivatives	糖类及其衍生物	糖类及其衍生物	"17720-18-2"	HMDB0006809			70760	77220	66960	142500	114900	196700	169300	48110	72910	94140	65260	67280	69440	37760	21560	46180	88480	54790	23040	35170	75930	12970	73110	52276	58290	47360	314400	21130	29000	31900	90830	61700	81490	74280
Com_267_pos	Voriconazole	伏立康唑	C16H14F3N5O	349.31	9.598	Others	Others	其它	其它	"137234-62-9"	HMDB0014720	C07622		3898	2302	5694	2606	1133	1436	5027	37246	6734	4442	53904	2403	3824	2677	1825	4937	18622	6064	7964	6569	6789	5758	8487	2917	4874	10830	4989	4053	3996	7230	5238	1820	4562	7515
Com_268_pos	Cyclocytidine	盐酸环胞苷	C9H11N3O4	225.2	0.922	Organooxygen compounds	Ethers	有机氧化合物	醚类	"31698-14-3"		C13112		208200	63670	119600	276800	124700	91620	3201	269900	16250	136500	93800	169200	23840	86550	115900	82910	31920	489600	24270	7827	36120	67580	375400	2168	62440	153700	168900	71160	8272	7412	37640	89630	84960	36650
Com_269_pos	Adenine	腺嘌呤	C5H5N5	135.127	1.032	Nucleotide And Its Derivates	Nucleotide And Its Derivates	核苷酸及其衍生物	核苷酸及其衍生物	"73-24-5"	HMDB0000034	C00147		901000	198000	329800	591900	259700	74640	175200	643200	90350	406500	219500	512400	239500	355800	245900	312600	630200	55180	922100	6735000	668600	30410	220700	15010	251800	314800	3856000	1026000	2974000	324900	718700	624100	658400	662200
Com_270_pos	Dopamine	多巴胺	C8H11NO2	153.18	1.5	Alkaloids and derivatives	Phenolamides	生物碱及其衍生物	酚胺	"51-61-6"	HMDB0000073	C03758		361000	230800	683400	640200	551200	597400	299100	350100	343600	1619000	326700	160400	668700	201900	347900	254400	34500	325000	272600	306207	51950	30960	279500	71430	156385	521800	668800	951000	67300	115700	335800	309800	308800	326900
Com_271_pos	Pyridoxine	吡哆醇	C8H11NO3	169.178	1.563	Organoheterocyclic compounds	Pyridine And Its Derivatives	有机杂环化合物	吡啶及其衍生物	"65-23-6"	HMDB0000239	C00314		164041	170900	305800	148700	43010	412000	9342000	33300	3200000	1250000	74941	84000	43770	141700	107900	305500	79117	38730	136900	38110	407700	19529	31890	536100	27410	123211	353000	696900	586500	431800	638500	523600	583700	634400
Com_272_pos	Ethambutol	乙胺丁醇	C10H24N2O2	204.31	0.81	Amines	Amines	胺类	胺类	"74-55-5"	HMDB0014474	C06984		868900	2024000	64320	195100	154300	130000	207400	4063000	83730	481100	269500	124300	94580	191700	313900	95140	203000	256100	143200	212100	121200	327100	50916	70050	146900	379700	47220	388000	142300	117300	342300	304100	372600	350600
Com_273_pos	Choline	胆碱	C5H14NO+	104.17	0.83	Amines	Cholines	胺类	胆碱类	"62-49-7"	HMDB0000097	C00114		5544000	15380000	15400000	15410000	8837000	10190000	16570000	12990000	13510000	6564000	14270000	9158000	9383000	66580000	9392000	4606000	27210000	5108000	5088000	31750000	3669000	9108000	7991000	20620000	9732000	27520000	35880000	9734000	34180000	46670000	18410000	17880000	19010000	19030000
Com_274_pos	Deoxycorticosterone acetate	醋酸去氧皮质酮	C23H32O4	372.5	12.03	Lipids	Steroids Hormones	脂质	类固醇激素	"56-47-3"	HMDB0251003	C14554		12720	2348	11490	11680	27850	6770	77324	3557	5144	9441	8485	54650	12780	13730	13480	12550	9169	46700	13820	1678	2421	24831	26480	1833	15660	184200	2887	1963	2919	49696	16710	14600	18510	15980
Com_275_pos	Serotonin	5-羟基色胺	C10H12N2O	176.215	2.94	Organoheterocyclic compounds	Indole And Its Derivatives	有机杂环化合物	吲哚及其衍生物	"50-67-9"	HMDB0000259	C00780		398900	14480	49010	30120	31970	87700	22760	24300	20960	65630	23350	65320	9829	1440000	33060	46450	388600	234100	23370	16120	19240	5651	18110	8590	10670	55770	5263	14500	7790	24000	84830	78100	76200	63870
Com_276_pos	D-Panthenol	D-泛醇	C9H19NO4	205.25	4.65	Lipids	Fatty Acyls	脂质	脂肪酰类	"81-13-0"	HMDB0304820	C05944	LMFA08020198	190300	105800	34040	129400	108100	477600	37240	55670	110000	165100	67180	47490	53020	113800	192800	191200	18130	150300	124900	27020	24630	30850	108100	15870	38110	131991	122100	42550	21340	48730	86910	89240	91620	87870
Com_277_pos	Acetylcholine	乙酰胆碱	C7H16NO2+	146.207	1.02	Amines	Cholines	胺类	胆碱类	"51-84-3"	HMDB0000895	C01996		57590000	138600000	71410000	25500000	75390000	111300000	19380000	64800000	172300000	65450000	113700000	53030000	100800000	23840000	82910000	1341000	100600000	36060000	190300000	98890000	145400000	106900000	68530000	17510000	74340000	110500000	146700000	309000000	44780000	31870000	117900000	130800000	121500000	123600000
Com_278_pos	Dicyclanil	地昔尼尔	C8H10N6	190.21	4.34	Others	Others	其它	其它	"112636-83-6"				4003	7618	7174	8868	8139	3932	6505	5191	2568	8251	5137	10652	6940	15172	4760	6232	15540	12449	14940	13090	24500	4956	17250	3972	8560	27683	26050	17830	5098	17480	7460	7121	7474	7303
Com_279_pos	Valpromide	丙戊酰胺	C8H17NO	143.23	8.38	Organic Acid And Its Derivatives	Organic Acid And Its Derivatives	有机酸及其衍生物	有机酸及其衍生物	"2430-27-5"	HMDB0259756			18920	17460	48640	36410	47960	19660	33320	5208	112800	88550	14300	27660	54140	16390	15250	62800	6110	21850	3966	18950	28710	24621	10750	6067	25146	48690	68590	76420	4948	3579	40560	42810	43610	43180
Com_280_pos	beta-Estradiol 17-Acetate	17-乙酸-17-BETA-雌二酯	C20H26O3	314.42	12.45	Lipids	Steroids Hormones	脂质	类固醇激素	"1743-60-8"				257800	1913000	220400	57011	11770	18160	49712	100963	52513	95790	47859	158700	31033	526594	8056	11050	137383	43945	57783	35594	77398	233050	17560	55610	41958	290200	65801	29389	61400	48974	63630	154200	122100	122800
Com_281_pos	2-Phenylethylamine	2-苯乙胺	C8H11N	121.18	4.56	Amines	Amines	胺类	胺类	"64-04-0"	HMDB0012275	C05332		54260	6045000	1285000	170200	27190	1011000	3954000	131900	2908000	81690	594600	487500	66200	1099000	2017000	2204000	36110000	186800	35590000	19080	10780000	11880000	783500	3084000	42590	179200000	9711000	19070000	24900	135900	14290000	12920000	13030000	12490000
Com_282_pos	Dibutyl phthalate	邻苯二甲酸二丁酯	C16H22O4	278.34	13.61	Organic Acid And Its Derivatives	Organic Acid And Its Derivatives	有机酸及其衍生物	有机酸及其衍生物	"84-74-2"	HMDB0033244	C14214		1711000	2226000	2553000	2093000	2697000	1885000	1981000	2066000	1660000	2235000	1735000	1168000	2714000	2270000	2131000	1895000	2046000	1975000	2031000	2790000	1903000	1377000	2345000	1393000	2620000	2333000	2668000	1883000	1950000	1436000	2203000	2202000	1760000	2043000
Com_283_pos	Dimethyl phthalate	邻苯二甲酸二甲酯	C10H10O4	194.18	9.12	Organic Acid And Its Derivatives	Organic Acid And Its Derivatives	有机酸及其衍生物	有机酸及其衍生物	"131-11-3"	HMDB0251388	C11233		493000	528000	642900	582000	674900	562200	610600	580200	541100	547200	478900	534400	500500	704200	452300	561200	493100	565400	483100	470100	641800	451600	452200	478200	516900	501300	607600	605100	644800	558500	563500	538600	514300	463500
Com_284_pos	O-Acetyl-L-carnitine	乙酰基-L-肉碱	C9H17NO4	203.236	1.45	Lipids	Carnitine	脂质	肉碱类	"3040-38-8"	HMDB0240773	C02571	LMFA07070060	164300	20390	47450	47900	34180	68830	104900	36660	64800	142800	26310	45307	118900	103300	32110	49413	52010	17630	22420	50370	142900	99480	56660	44550	47678	70190	72060	33780	127400	130200	57240	57750	46620	53120
Com_285_pos	Ethyl chrysanthemumate	菊酸乙酯	C12H20O2	196.29	1.18	Lipids	Prenol lipids	脂质	孕烯醇酮酯	"97-41-6"				1020000	1259000	2799000	4919000	2665000	2691000	2048000	2637000	1950000	2073760	3696000	4280000	1974000	2167000	1388000	1586630	1641000	1447340	2068000	1441530	1555920	1342000	2173000	850800	2169988	2739000	2674700	599500	1041000	1344000	1726000	1730000	2088000	1993000
Com_286_pos	5-Methyl-2'-deoxycytidine	5-甲基-2'-脱氧胞苷	C10H15N3O4	241.24	1.722	Nucleotide And Its Derivates	Nucleotide And Its Derivates	核苷酸及其衍生物	核苷酸及其衍生物	"838-07-3"	HMDB0002224	C03592		28790	69075	653455	33958	2826	9519	1758	5281	1818	262900	38314	31208	5780	236600	30019	17506	64118	9194	22360	8525	10256	51968	4199	94188	41172	61215	3515	27831	23630	144352	15920	17490	12790	13660
Com_287_pos	Imidazole	咪唑	C3H4N2	68.08	0.83	Organoheterocyclic compounds	Imidazoles and derivatives	有机杂环化合物	咪唑及其衍生物	"288-32-4"	HMDB0001525	C01589		25750	49670	61782	19960	13490	44060	32360	36050	28400	15930	31211	39350	38750	386845	17260	48500	31150	53300	39040	20681	52690	15340	13690	47870	39915	66940	29060	23120	35903	31530	30950	42480	24650	23690
Com_288_pos	N-(5-Aminopentyl)acetamide	N-(5-氨基戊基)乙酰胺	C7H16N2O	144.21	1.01	Polyamine	Polyamine	多胺	多胺	"32343-73-0"	HMDB0002284			5308000	4175000	27110000	3049000	16630000	7497000	47700000	1385000	11610000	8751000	13840000	5216000	1056000	2354000	13970000	11770000	7913000	64520000	389100	8016000	6442000	440400	12760000	3703000	5706000	9898000	1767000	12490000	8470000	3363000	11550000	11130000	11350000	11200000
Com_289_pos	beta-Alanine methyl ester	3-氨基丙酸甲酯	C4H9NO2	103.12	0.98	Amino Acid And Its Derivatives	Amino Acid And Its Derivatives	氨基酸及其衍生物	氨基酸及其衍生物	"4138-35-6"				814500	8775000	3762000	66870000	66680000	9655000	71440000	47920000	40890000	7202000	73130000	5865000	5039000	9385000	5791000	2291000	24960000	34360000	303200	40540000	1630000	109400	4909000	36610000	8123000	131900000	3249000	7866000	47010000	65420000	28990000	30310000	31620000	32240000
Com_290_pos	Methylguanidine	1-甲基胍	C2H7N3	73.1	0.88	Organic Acid And Its Derivatives	Organic Acid And Its Derivatives	有机酸及其衍生物	有机酸及其衍生物	"471-29-4"	HMDB0001522	C02294		1780000	1972000	1207000	1687000	1091000	2013000	938200	1156000	2659000	1541000	2099000	1195000	1495000	1364000	2164000	873500	1270000	1269000	1821000	2467000	1697000	857900	1714000	420900	1274000	2138000	2098000	1594000	569000	501900	1405000	1426000	1396000	1380000
Com_291_pos	4-Methyl-2-pentanone	4-甲基-2-戊酮	C6H12O	100.16	1.2	Lipids	Fatty Acyls	脂质	脂肪酰类	"108-10-1"	HMDB0002939	C19263	LMFA12000033	3822000	85420000	9947000	3995000	5504000	12020000	4081876	9017000	37650000	2694000	19960000	1839000	1226000	9896000	2317000	6520000	31020000	1647000	12300000	29060000	7459000	5334041	29970000	3781799	75120000	63420000	78450000	41650000	22030000	2941000	23080000	20190000	20930000	21330000
Com_292_pos	2,6-Dimethoxybenzoic acid	2,6-二甲氧基苯甲酸	C9H10O4	182.17	6.92	Organic Acid And Its Derivatives	Benzoic Acid And Its Derivatives	有机酸及其衍生物	苯甲酸及其衍生物	"1466-76-8"	HMDB0029273	C21895		57160	230900	109400	58710	129700	108400	194000	92195	111800	277200	112800	39020	105200	104700	72170	89380	64110	69540	34240	114800	98220	54260	136900	131500	20940	373900	95350	338100	237400	29730	106200	103700	91080	118600
Com_293_pos	Melamine	三聚氰胺	C3H6N6	126.12	0.9	Others	Others	其它	其它	"108-78-1"	HMDB0041922	C08737		400800	136700	145700	201900	162900	195000	290800	161900	138100	38720	284700	180600	111400	177100	309700	47700	143500	111458	71390	249900	142800	766600	92360	567700	141700	109900	112800	237482	671900	593800	251400	282600	251300	288900
Com_294_pos	1,4-Naphthoquinone	1,4-萘醌	C10H6O2	158.153	1.082	Others	Others	其它	其它	"130-15-4"	HMDB0244221	C02617		94460	16070	80740	573500	316700	272700	53490	963700	54540	613700	640300	116000	18610	162500	107100	483639	415300	598200	15260	74593	11820	40660	44360	26250	130100	18740	8912	13640	53510	49870	72840	90130	110400	88410
Com_295_pos	Thiamine	硫胺素	C12H17N4OS+	265.35	0.81	Vitamins	Vitamins	维生素	维生素	"70-16-6"	HMDB0000235	C00378		27070000	2770000	3688000	3857000	9129000	5495000	1183000	7580000	4038000	20250000	2569000	1148000	2212000	3197000	11270000	2089000	37070	14450000	4416000	963600	10270000	288100	20890000	49680	1550000	1946000	5349000	10500000	1224000	813500	2943000	3187000	3486000	3485000
Com_296_pos	L-Lysine	L-赖氨酸	C6H14N2O2	146.19	0.74	Amino Acid And Its Derivatives	Amino Acid And Its Derivatives	氨基酸及其衍生物	氨基酸及其衍生物	"56-87-1"	HMDB0000182	C00047		110100000	173300000	199800000	238500000	169800000	203300000	204500000	96820000	177300000	139400000	113600000	120100000	212700000	128400000	244200000	34730000	44910000	64180000	225100000	134900000	278300000	292100000	234300000	7862000	169100000	259200000	290600000	191500000	31810000	33250000	165500000	179400000	167600000	178100000
Com_297_pos	8-Aminooctanoic acid	8-氨基辛酸	C8H17NO2	159.23	4.608	Amino Acid And Its Derivatives	Amino Acid And Its Derivatives	氨基酸及其衍生物	氨基酸及其衍生物	"1002-57-9"	HMDB0247418			68170	157600	160400	50600	48720	22000	66167	20900	31050	81550	14510	26920	33280	34470	40920	96290	70441	79440	26560	75320	31160	3089	56940	61025	14940	162500	265900	177300	80600	11210	54160	61090	57500	63050
Com_299_pos	L-Leucyl-L-Alanine	L-亮氨酸-L-丙氨酸	C9H18N2O3	202.25	3	Amino Acid And Its Derivatives	Amino Acid And Its Derivatives	氨基酸及其衍生物	氨基酸及其衍生物	"7298-84-2"	HMDB0028922			740400	805800	838100	390800	635500	818900	229500	2419000	1218000	742500	1661000	269500	606500	278600	1101000	386800	2423000	760200	435900	495000	975800	215500	591700	53270	487300	1144000	1046000	2130000	5183000	1147000	891900	896100	909000	862700
Com_300_pos	Trimethylamine N-oxide	三甲胺N-氧化物	C3H9NO	75.11	0.872	Amines	Amines	胺类	胺类	"1184-78-7"	HMDB0000925	C01104		24160	22010	302100	18130	16520	108800	144300	116100	65810	46630	35570	23900	30980	20800	12990	32850	25460	26790	59680	31150	48870	20520	247600	15920	43340	117200	36410	29660	27930	55180	60720	73940	67090	65250
Com_301_pos	Betaine	甜菜碱	C5H11NO2	117.15	0.907	Organic Acid And Its Derivatives	Organic Acid And Its Derivatives	有机酸及其衍生物	有机酸及其衍生物	"107-43-7"	HMDB0000043	C00719		1518000	4502000	21270000	648700	746600	2149000	3255000	444700	131500	488200	600400	2077000	835800	4728000	375800	379000	3529000	423300	327000	1613000	445200	6046000	881000	11480000	788000	1763000	3012000	1297000	2791000	26900000	2863000	2591000	2884000	2961000
Com_302_pos	Choline Hydroxide	胆碱	C5H15NO2	121.18	0.828	Amines	Cholines	胺类	胆碱类	"123-41-1"				10150000	26000000	28460000	27080000	15040000	17930000	27020000	21030000	21730000	10910000	23770000	15140000	14750000	103100000	15370000	8267000	45300000	9062000	8380000	49860000	6430000	15870000	13520000	34230000	16000000	48050000	57090000	16760000	53260000	72990000	30130000	30240000	30220000	31160000
Com_303_pos	Levodopa	左旋多巴	C9H11NO4	197.19	1.019	Amino Acid And Its Derivatives	Amino Acid And Its Derivatives	氨基酸及其衍生物	氨基酸及其衍生物	"59-92-7"	HMDB0000181	C00355		494700	990300	785800	893800	999200	1983000	1650000	446100	955700	1177000	501700	622100	752500	822700	2383000	116700	798600	703200	1218000	1561000	630500	1544000	890700	1087000	1673000	7498000	1363000	1906000	819200	1090000	1017000	987300	1086000	1099000
Com_304_pos	1-Aminocyclopropane-1-carboxylic acid	1-氨基环丙烷羧酸	C4H7NO2	101.048	0.89	Amino Acid And Its Derivatives	Amino Acid And Its Derivatives	氨基酸及其衍生物	氨基酸及其衍生物	"22059-21-8"	HMDB0036458	C01234		14020000	12330000	12170000	11110000	7870000	11930000	2093000	4698000	12800000	12950000	6721000	7583000	12600000	8923000	12610000	6664000	4002000	7921000	10370000	15300000	12180000	3543000	11110000	1125000	5918000	16940000	20180000	17170000	1472000	1789000	8375000	9296000	9589000	9535000
Com_305_pos	Kinetin	激动素	C10H9N5O	215.08	5.553	Organoheterocyclic compounds	Purines and purine derivatives	有机杂环化合物	嘌呤及其衍生物	"525-79-1"	HMDB0012245	C08272		11920	1561	6898	1935	5011	7180	6894	6627	2669	35461	4881	4367	2346	43031	6294	4691	1294	7091	1780	6346	3594	5128	7720	4278	1467	6664	10590	6967	7242	7836	3560	3976	3205	2246
Com_306_pos	Aspartic acid di-O-glucoside	天门冬氨酸 二葡糖苷	C16H27NO14	457.1	0.84	Amino Acid And Its Derivatives	Amino Acid And Its Derivatives	氨基酸及其衍生物	氨基酸及其衍生物					103000	68520	135000	152700	62380	88630	43910	73940	87300	101800	59880	44710	95780	332200	295000	35070	258300	33630	77200	68980	193800	52940	86070	32080	25080	78720	158300	95150	13190	59470	88860	75360	83690	93190
Com_307_pos	Diethylglutarate	戊二酸二乙酯	C9H16O4	188.105	0.67	Organic Acid And Its Derivatives	Organic Acid And Its Derivatives	有机酸及其衍生物	有机酸及其衍生物	"818-38-2"				174900000	460000000	39960000	103500000	143700000	305800000	105600000	241100000	169300000	17140000	153700000	160300000	239900000	178200000	136800000	397600000	234800000	249500000	244100000	105600000	217500000	204600000	196700000	179000000	174600000	187700000	241100000	268100000	101100000	255100000	193400000	200100000	220800000	213500000
Com_308_pos	Guanosine monophosphate	鸟苷单磷酸	C10H14N5O8P	363.058	1.01	Nucleotide And Its Derivates	Nucleotide And Its Derivates	核苷酸及其衍生物	核苷酸及其衍生物		HMDB0001397	C00144		19460	9111	15510	6195	9131	9113	5027	46030	15410	17730	49810	7690	36055	799500	19670	3336	35540	10280	4827	3913	9597	2800	11110	2023	38470	7180	11800	14060	3772	5234	10550	12800	6639	23350
Com_309_pos	5-Hydroxyindoleacetate	5-羟基吲哚-3-乙酸	C10H9NO3	191.058	5.58	Organoheterocyclic compounds	Indole And Its Derivatives	有机杂环化合物	吲哚及其衍生物	"54-16-0"	HMDB0000763	C05635		93160	80660	910800	142000	94930	204100	26810	34990	68120	33120	71880	460700	23050	10640	109600	55410	223800	35860	95650	50780	57570	19070	151200	67060	38820	116400	66660	343200	33340	94210	113500	114800	117000	119500
Com_310_pos	L-Palmitoylcarnitine	棕榈酰肉碱	C23H45NO4	399.335	11.69	Lipids	Carnitine	脂质	肉碱类	"2364-67-2"	HMDB0240774	C02990	LMFA07070079	174182	270700	1037000	5354	47790	239000	604300	130000	170000	10130	171300	488300	18100	23770	14370	123976	479300	119552	592400	944800	714400	486900	189900	964300	414800	323900	461300	313100	73900	262900	194800	180900	163200	160900
Com_311_pos	MAG (18:2)	单酰甘油酯 (酰基 18:2)	C21H38O4	354.1	14.64	Lipids	Glycerolipids	脂质	甘油脂类		HMDB0011568			9094	2853	315900	11060	7492	59769	46308	50080	8607	35049	18870	31247	4772	14410	24190	12200	34653	35858	281000	31694	5358	5277	122700	30319	198000	65021	25256	28321	3026	28267	17440	18380	16010	16670
Com_312_pos	Octadeca-11E,13E,15Z-trienoic acid	十八碳-9E,13E,15Z-三烯酸	C18H30O2	278.2	13.5	Lipids	Fatty Acyls	脂质	脂肪酰类	"25575-00-2"			LMFA01030777	2767000	4400000	3833000	3069000	3794000	3467000	1630000	2906000	3494000	4118000	2353000	2686000	3880000	3782000	3719000	2596000	2787000	3524000	3176000	4133000	2266000	2611000	5016000	3189000	2901000	3277000	3739000	2705000	2668000	3127000	3854000	3666000	2921000	3224000
Com_313_pos	LysoPC 10:0	溶血磷脂酰胆碱 (1-酰基10:0)	C18H38NO7P	411.3	6.25	Lipids	Glycerophospholipids	脂质	甘油磷脂		HMDB0003752			7877	1768	5938	4581	3252	5129	4276	4815	7753	9477	5479	4029	2070	7119	5326	3958	3555	4604	2113	4157	2767	6018	6287	2828	2712	6035	2211	7605	5568	6637	7914	7021	5643	4805
Com_314_pos	LysoPC 18:0	溶血磷脂酰胆碱 18:0	C26H54NO7P	523.36	13.8	Lipids	Glycerophospholipids	脂质	甘油磷脂					22150	41520	159400	27920	27310	38360	270900	406100	25610	31770	1940000	97390	27320	2573000	45820	14630	322900	30210	27510	375000	40340	15280	151200	58100	73320	35980	50210	18720	84490	37740	206300	152000	137500	132900
Com_315_pos	D-Glucosamine	D-氨基葡萄糖	C6H13NO5	179.172	0.72	Amino Acid And Its Derivatives	Amino Acid And Its Derivatives	氨基酸及其衍生物	氨基酸及其衍生物	"3416-24-8"	HMDB0030091	C00329		29510	36780	27095	30150	20480	129900	5645	41380	119200	31690	19360	2827	12150	6708	60250	5526	10570	6993	22920	17910	25670	17470	8248	7412	18240	25910	32780	26080	20610	49560	46610	43050	14930	47830
Com_316_pos	Pseudouridine	假尿苷	C9H12N2O6	244.201	1.46	Nucleotide And Its Derivates	Nucleotide And Its Derivates	核苷酸及其衍生物	核苷酸及其衍生物	"1445-07-4"	HMDB0000767	C02067		59220	39546	224900	75090	52970	83840	58330	38910	27320	56130	56270	30050	48400	28640	28870	18400	75440	104700	28790	92530	36000	56380	34690	52684	19060	92150	71320	79310	62960	47330	59170	64460	66590	62160
Com_317_pos	Tyramine	酪胺	C8H11NO	137.179	1.98	Amines	Amines	胺类	胺类	"51-67-2"	HMDB0000306	C00483		199600	19220000	4032000	1257000	144200	3021000	56910000	153700	3805000	373100	30140000	13560000	1288000	23680000	10790000	3119000	11880000	280200	11080000	571400	2736000	47390000	1312000	44790000	65930	399800000	19630000	14380000	2121000	21670000	31580000	30220000	33110000	34600000
Com_318_pos	Sotalol	索他洛尔	C12H20N2O3S	272.364	10.15	Amines	Amines	胺类	胺类	"3930-20-9"	HMDB0014632	C07309		39378	35520	98600	64433	55796	108400	46671	95313	68430	65480	10340	61870	54859	66080	7872	46850	65010	56067	59170	93360	6726	83620	51368	76550	114900	112900	131100	57360	29850	22390	54280	51490	46700	49290
Com_319_pos	Pyridoxine O-Glucoside	吡哆醇葡萄糖苷	C14H21NO8	331.127	0.99	Organoheterocyclic compounds	Pyridine And Its Derivatives	有机杂环化合物	吡啶及其衍生物					2730000	6940000	3415000	8779000	3142000	6803000	3146000	2421000	2855000	1184000	11090000	9451000	3817000	1657000	4413000	211200	2118000	1159000	2337000	11950000	529100	2789000	7844000	439100	3542000	9853000	4053000	1684000	9295000	11360000	3605000	3377000	3497000	3523000
Com_320_pos	Phosphocholine	磷酰胆碱	C5H15NO4P+	184.15	0.87	Amines	Cholines	胺类	胆碱类	"3616-04-4"	HMDB0001565	C00588		78660	223800	48010	83760	101600	123900	286700	514500	186500	247800	382300	266100	232600	6416000	104700	113300	165700	95910	37390	257500	26150	295700	149000	165500	70040	62510	1669000	118000	753500	316300	281300	237200	257300	279100
Com_321_pos	N-P-Coumaroyl Spermidine	香豆酰亚精胺	C16H25N3O2	291.394	3.13	Alkaloids and derivatives	Phenolamides	生物碱及其衍生物	酚胺					13529	187500	4009	18588	8788	5683	11964	7906	3285	1662	3882	2390	13518	6080	10087	17912	3914	1823	51980	19520	14715	942	7538	11121	5950	36950	6735	2813	13010	15556	5047	8422	8532	4912
Com_322_pos	Neopterin	新喋呤	C9H11N5O4	253.215	10.38	Organoheterocyclic compounds	Pterins and derivatives	有机杂环化合物	蝶呤及其衍生物		HMDB0000845	C05926		21660	1488000	2094000	52890	52140	1917000	269800	60420	1564000	24150	550900	1667000	28790	52090	256000	13180	1690000	76280	1901000	1963000	16800	2040000	98050	1878000	2083000	1927000	1945000	1688000	1269000	1104000	1417000	1589000	1596000	1474000
Com_323_pos	N-Carbamyl-L-glutamicacid	氨基甲酰谷氨酸	C6H10N2O5	190.154	8.3	Amino Acid And Its Derivatives	Amino Acid And Its Derivatives	氨基酸及其衍生物	氨基酸及其衍生物	"1188-38-1"	HMDB0015673	C05829		21870	115700	6359	14770	42010	53970	75077	7128	13810	13750	56450	29997	138500	9605	3245	105800	74308	17110	302300	43254	102800	150416	25310	190863	19450	25080	32797	549700	71382	168675	56190	56360	54420	54680
Com_324_pos	N-Acetyl-L-glutamic acid	N-乙酰-L-谷氨酸	C7H11NO5	189.166	0.71	Amino Acid And Its Derivatives	Amino Acid And Its Derivatives	氨基酸及其衍生物	氨基酸及其衍生物	"1188-37-0"	HMDB0001138	C00624		1594000	14460000	3514000	937000	1312000	3317000	4216000	1623000	1323000	1030000	10690000	1239000	426600	11980000	755200	195200	8303000	585300	1564000	954100	3889000	2286000	1479000	1744000	14180000	19810000	1005000	2364000	3221000	1977000	4075000	4117000	4555000	4715000
Com_325_pos	Glu-Glu	谷氨酰-谷氨酸	C10H16N2O7	276.243	1	Amino Acid And Its Derivatives	Amino Acid And Its Derivatives	氨基酸及其衍生物	氨基酸及其衍生物	"3929-61-1"	HMDB0028818	C01425		1868000	2582000	5029000	7901000	2984000	6309000	690200	8551000	15530000	2457000	4993000	1335000	3140000	1801000	6947000	521900	11070000	2604000	2618000	785000	904600	419800	7241000	330600	2974000	1728000	1660000	2034000	884900	1108000	2611000	2637000	2673000	2709000
Com_326_pos	D-Galactosamine	2-氨基-2-脱氧-D-半乳糖	C6H13NO5	179.17	0.71	Carbohydrates And Its Derivatives	Carbohydrates And Its Derivatives	糖类及其衍生物	糖类及其衍生物	"90-76-6"		C02262		192000	405800	242900	870200	284900	512100	214400	211100	114200	629300	209900	402000	220400	92510	839000	213800	120800	336900	121400	501800	221700	148100	144200	43260	72600	182900	531600	120400	133600	49870	203100	200200	188900	186600
Com_327_pos	D-Ala-D-Ala	D-丙氨酰-D-丙氨酸	C6H12N2O3	160.171	0.95	Amino Acid And Its Derivatives	Amino Acid And Its Derivatives	氨基酸及其衍生物	氨基酸及其衍生物	"923-16-0"	HMDB0244385	C00993		96900	447100	305900	749600	466600	2703000	1221000	435000	410100	141400	582000	185000	238000	173200	1069000	245700	702900	126900	536000	1072000	139900	647800	373100	454700	510600	3592000	813000	443800	622100	731200	557800	596000	566900	625200
Com_328_pos	Cyprodinil	嘧菌环胺	C14H15N3	225.289	9.02	Organoheterocyclic compounds	Pyrimidines and pyrimidine derivatives	有机杂环化合物	嘧啶及其衍生物	"121552-61-2"	HMDB0034853	C10914		440200	451600	575800	399700	434600	585000	434400	451400	511700	448400	395300	430500	383400	406200	465400	409500	377000	450600	477500	520800	388900	416600	408800	382300	448900	631100	601000	638500	541700	419500	458900	489000	524200	525400
Com_329_pos	Carnosine	肌肽	C9H14N4O3	226.232	0.76	Organic Acid And Its Derivatives	Organic Acid And Its Derivatives	有机酸及其衍生物	有机酸及其衍生物	"305-84-0"	HMDB0000033	C00386		92350	120100	145700	137200	70030	543700	76100	229700	157000	284300	304100	78310	48970	30710	302100	44060	518000	93940	102000	213800	133200	153900	371700	55230	617400	381400	134900	162700	290600	369000	175300	178700	190000	181100
Com_330_pos	8-Bromoguanosine	8-溴鸟苷	C10H12BrN5O5	362.137	0.98	Nucleotide And Its Derivates	Nucleotide And Its Derivates	核苷酸及其衍生物	核苷酸及其衍生物	"4016-63-1"				23910	39710	39240	44070	26140	104800	21170	12180	92450	33543	54180	52090	31120	18850	44220	30200	232700	19890	16590	10150	10070	53215	28830	10140	63500	79900	63750	31960	25110	7978	27310	19830	44040	48030
Com_331_pos	5alpha-Pregnane-3,20-dione	5α-孕甾-3,20-二酮	C21H32O2	316.478	1.86	Lipids	Steroids Hormones	脂质	类固醇激素	"566-65-4"	HMDB0003759	C03681	LMST02030170	418100	597000	1278000	1276000	1999000	1346000	215900	1588000	1237000	749300	213700	480000	820900	678500	1054000	488900	3324000	1350000	411800	1277000	192400	636353	115000	148000	555500	239100	4014000	757932	2098000	7192000	2607000	2894000	2884000	2839000
Com_332_pos	3-Ketodihydrosphingosine	3-酮基-二氢鞘氨醇	C18H37NO2	299.5	11.13	Organooxygen compounds	Ketones	有机氧化合物	酮类	"18944-28-0"	HMDB0001480	C02934		5051	2395	1966	6418	9325	50340	69470	162500	4377	8125	34860	5766	2425	2807	4085	2207	20104	1981	87040	37612	5008	25333	6603	8108	4228	3155	3749	2195	2166	171700	12370	10030	8291	11280
Com_333_pos	2-Methylsuccinic Acid	甲基丁二酸	C5H8O4	132.115	0.94	Organic Acid And Its Derivatives	Organic Acid And Its Derivatives	有机酸及其衍生物	有机酸及其衍生物	"498-21-5"	HMDB0001844			8070000	52380	780000	32860	26170	2282000	480700	60130	40910	1668000	20300	206600	52610	274700	17180000	33510	2033000	17880	40750	59300	33910	1607000	196600	1616000	1926000	258700	87730	75950	911200	292500	1053000	988300	1164000	1104000
Com_334_pos	Noradrenaline	去甲肾上腺素	C8H11NO3	169.178	6.36	Amines	Amines Hormones	胺类	胺类激素	"51-41-2"	HMDB0000216	C00547		55520	30610	43180	29280	58590	31170	35630	27300	27120	34730	30000	31680	44980	29270	37250	25980	37800	69170	49170	17600	31170	35400	32570	35880	36020	51110	31990	33930	37520	61040	27570	29580	30490	31390
Com_335_pos	N-carbamoyl-L-aspartate	N-氨甲酰-L-天冬氨酸	C5H8N2O5	176.127	0.9	Amino Acid And Its Derivatives	Amino Acid And Its Derivatives	氨基酸及其衍生物	氨基酸及其衍生物	"13184-27-5"	HMDB0000828			141600	198300	298000	979700	650800	820200	35190	2411000	1742000	251300	2423000	227200	235600	152800	1087000	155800	1605000	1220000	669000	307500	351800	205800	837000	110600	841800	860300	208900	363500	465300	508700	561900	607000	626200	557400
Com_336_pos	amino adipic acid	3-氨基己二酸	C6H11NO4	161.156	3.37	Organic Acid And Its Derivatives	Organic Acid And Its Derivatives	有机酸及其衍生物	有机酸及其衍生物	"5427-96-3"				39980	6039	79280	1289000	408900	232200	181000	741700	621100	153700	972100	55930	71630	5454	164600	43920	194100	1092000	98390	136900	5545	20590	332500	17510	170100	35640	20130	141539	174500	401800	154200	296700	151800	167700
Com_337_pos	PC(16:0/16:0)	二棕榈酸磷脂酰胆碱	C40H80NO8P	734.051	18.3	Lipids	Glycerophospholipids	脂质	甘油磷脂	"63-89-8"	HMDB0000564	C00157	LMGP01010564	11460	6781	8688	7943	7359	9467	9154	9335	11400	10520	6131	6514	4842	8439	4988	6814	5351	8010	9710	4935	4583	4910	5367	5793	6206	5870	5627	6234	11970	8614	5014	4966	6649	13280
Com_338_pos	S-adenosyl-L-methioninamine	S-腺苷-L-蛋氨酸胺	C15H22N6O5S	398.437	0.86	Amino Acid And Its Derivatives	Amino Acid And Its Derivatives	氨基酸及其衍生物	氨基酸及其衍生物	"91279-78-6"	HMDB0304476			25960	19860	19480	59930	20270	74060	29430	27380	37670	34430	34200	7743	25990	6044	10940	12140	18530	42750	12280	20710	124000	169600	40500	49270	37800	53340	25440	257500	167800	139400	51330	44880	52800	53920
Com_339_pos	O-Anisic Acid	邻甲氧基苯甲酸	C8H8O3	152.147	2.81	Organic Acid And Its Derivatives	Benzoic Acid And Its Derivatives	有机酸及其衍生物	苯甲酸及其衍生物	"579-75-9"	HMDB0032604			36630	136100	107100	18320	27760	27170	13520	27150	27480	59820	27430	30120	30100	25020	18260	232700	110000	57200	20620	95130	21070	56090	12880	37500	95310	198400	41890	15910	31300	75950	31240	69230	71530	84350
Com_340_pos	gamma-Butyrolactone	γ-丁内酯	C4H6O2	86.09	2.16	Organoheterocyclic compounds	Lactones	有机杂环化合物	内酯	"96-48-0"	HMDB0000549	C01770		604400	592200	1037000	1040000	645600	595900	227600	493700	1209000	1007000	631500	454400	747100	313500	968400	455800	314900	474900	713000	374800	1011000	316800	925400	170100	256500	1349000	1373000	1215000	74340	227900	623300	612000	599200	688700
Com_341_pos	Delta-Tridecalactone	十三烷内脂	C13H24O2	212.329	9.17	Lipids	Fatty Acyls	脂质	脂肪酰类	"7370-92-5"				33670	5418	3688	4029	6656	7165	9633	7721	7282	8097	10810	6162	8492	32730	9988	7685	3640	7228	19740	7787	12040	4522	6371	4383	11040	20770	14660	34960	2955	7536	7179	10960	5881	3971
Com_342_pos	5-Hydroxytryptophol	5-羟基吲哚-3-乙醇	C10H11NO2	177.2	1.03	Organoheterocyclic compounds	Indole And Its Derivatives	有机杂环化合物	吲哚及其衍生物	"154-02-9"	HMDB0001855			813400	1325000	1236000	974800	647200	7610000	55160	686800	901400	194700	590200	859700	1138000	830900	3145000	159600	492400	1075000	674900	596000	468600	233900	1497000	119490	518500	674600	1013000	606700	820700	474200	982100	961400	945800	995300
Com_343_pos	6-Deoxy-D-glucose	6-脱氧-D-葡萄糖	C6H12O5	164.156	1.825	Carbohydrates And Its Derivatives	Carbohydrates And Its Derivatives	糖类及其衍生物	糖类及其衍生物	"7658-08-4"		C02522		5779000	7207000	12160000	10650000	7120000	8958000	139100	5590000	14890000	11890000	6490000	2605000	6590000	2798000	10560000	2896000	5566000	5037000	9167000	6331000	10330000	327700	9271000	409600	3847000	859900	14120000	11970000	1552000	2841000	6064000	6200000	6138000	6389000
Com_344_pos	3-Hydroxy-3-Methylpentane-1,5-Dioic Acid	3-羟基-3-甲基谷氨酸	C6H10O5	162.14	0.87	Lipids	Fatty Acyls	脂质	脂肪酰类	"503-49-1"				1025000	1081000	8720000	551200	1101000	1232000	320300	377100	825700	311500	815300	443800	1161000	295500	376700	238300	722100	294000	739800	765000	349000	864500	838800	624800	460100	1123000	1929000	2146000	809900	528000	1308000	1238000	1224000	1274000
Com_345_pos	L-allo-Isoleucine	L-别异亮氨酸	C6H13NO2	131.17	2.28	Amino Acid And Its Derivatives	Amino Acid And Its Derivatives	氨基酸及其衍生物	氨基酸及其衍生物	"1509-34-8"	HMDB0000557	C21096		157400000	172600000	257700000	228900000	178000000	163200000	80600000	134300000	260700000	231300000	186000000	123700000	207300000	115100000	235000000	145600000	133900000	146900000	196900000	156900000	235200000	96550000	208000000	88530000	98790000	306400000	274600000	266100000	44580000	99600000	179600000	180700000	185100000	186300000
Com_346_pos	L-allo-Threonine	L-别苏氨酸	C4H9NO3	119.12	0.87	Amino Acid And Its Derivatives	Amino Acid And Its Derivatives	氨基酸及其衍生物	氨基酸及其衍生物	"28954-12-3"	HMDB0004041	C05519		20120000	24880000	14250000	19890000	12400000	23710000	8059000	12910000	31290000	19280000	24670000	14360000	18110000	17040000	24940000	10430000	15550000	13860000	21570000	30040000	20060000	9028000	18910000	4600000	14600000	24090000	25490000	19090000	6331000	6140000	16690000	17250000	17340000	17640000
Com_347_pos	Benzoic Acid	苯甲酸	C7H6O2	122.12	7.42	Organic Acid And Its Derivatives	Benzoic Acid And Its Derivatives	有机酸及其衍生物	苯甲酸及其衍生物	"65-85-0"	HMDB0001870	C00180		940700	577900	629000	578200	524100	501900	456500	607500	390400	433100	639700	571300	1079000	451400	405500	569900	465500	475700	595000	405900	408700	425400	618700	386600	439800	437900	673900	711200	456200	579700	529300	539100	552000	557100
Com_348_pos	Methyl Benzoate	苯甲酸甲酯	C8H8O2	136.15	8.39	Organic Acid And Its Derivatives	Benzoic Acid And Its Derivatives	有机酸及其衍生物	苯甲酸及其衍生物	"93-58-3"	HMDB0033968	C20645		21320	37350	39170	32230	13760	31660	10620	19010	14330	8103	13450	10420	24910	9683	11700	33100	14370	63140	23080	7804	19950	11650	12200	12710	31860	29530	30280	63090	20590	15420	20340	36960	18040	38090
Com_349_pos	Phthalate	邻苯二甲酸	C8H6O4	166.13	4.07	Organic Acid And Its Derivatives	Benzoic Acid And Its Derivatives	有机酸及其衍生物	苯甲酸及其衍生物	"88-99-3"	HMDB0002107	C01606		4028000	5368000	8421000	7430000	4746000	6369000	2191000	3739000	12740000	7649000	5464000	2843000	5519000	3826000	7755000	2662000	3492000	3676000	5576000	4296000	7598000	3006000	6628000	2770000	2584000	12910000	10670000	8862000	929300	2810000	5730000	5362000	5559000	5252000
Com_350_pos	Picolinic acid	2-吡啶甲酸	C6H5NO2	123.11	1.48	Organoheterocyclic compounds	Pyridine And Its Derivatives	有机杂环化合物	吡啶及其衍生物	"98-98-6"	HMDB0002243	C10164		3727000	15210000	19200000	35510000	33390000	32150000	7366000	22510000	15990000	10180000	22350000	6638000	25030000	4929000	6791000	4872000	5577000	7063000	13690000	12180000	23900000	2798000	18560000	2584000	10400000	34540000	29040000	20980000	9470000	10760000	12570000	13130000	14290000	14120000
Com_351_pos	1-Methylxanthine	1-甲基黄嘌呤	C6H6N4O2	166.14	4.09	Organoheterocyclic compounds	Purines and purine derivatives	有机杂环化合物	嘌呤及其衍生物	"6136-37-4"	HMDB0010738	C16358		2569000	4433000	4344000	7951000	8243000	4883000	1390000	7152000	7735000	4735000	4232000	1739000	5045000	1514000	10580000	5979000	2591000	253600	4452000	7591000	403300	4578000	4316000	168900	1365000	9732000	12690000	4121000	3632000	5406000	4511000	4364000	4670000	4420000
Com_352_pos	3-Methylxanthine	3-甲基黄嘌呤	C6H6N4O2	166.14	1.83	Organoheterocyclic compounds	Purines and purine derivatives	有机杂环化合物	嘌呤及其衍生物	"1076-22-8"	HMDB0001886	C16357		577300	88340	158500	163800	249000	95630	73090	118800	204200	924500	77260	62140	126100	85870	186900	265100	63060	48480	94880	60850	124400	9382	142200	8537	35250	28140	148800	139600	20000	38060	117700	137900	119300	132500
Com_353_pos	5,6-Dihydro-5-methyluracil	5,6-二氢胸腺嘧啶	C5H8N2O2	128.13	0.69	Organoheterocyclic compounds	Pyrimidines and pyrimidine derivatives	有机杂环化合物	嘧啶及其衍生物	"696-04-8"	HMDB0304210	C00906		1901000	4255000	4413000	5957000	3840000	4573000	8086000	3197000	5906000	2614000	2808000	1795000	3445000	2046000	4389000	1057000	1346000	2100000	5439000	3850000	6010000	6161000	5007000	389600	3299000	12810000	6150000	6760000	1877000	2305000	4173000	3916000	4031000	4284000
Com_354_pos	Caffeylalcohol	咖啡醇	C20H28O3	316.4	2.28	Alcohols and polyols	Alcohols and polyols	醇类及其多元醇	醇类及其多元醇	"469-83-0"	HMDB0035710	C12206		115100	113700	301600	148600	131300	106000	179100	96380	279000	247400	119300	60540	188000	43390	237900	88960	76350	95240	155700	98790	233700	28400	135400	31630	32250	382200	363300	323900	39000	57270	118100	117100	126000	110200
Com_355_pos	L-Lysinamide	赖氨酰胺	C6H15N3O	145.2	4.91	Amino Acid And Its Derivatives	Amino Acid And Its Derivatives	氨基酸及其衍生物	氨基酸及其衍生物	"32388-19-5"	HMDB0253898	C01930		4385000	7404000	10690000	8840000	4702000	8687000	3157000	4145000	9397000	7019000	6911000	3613000	5197000	4834000	12400000	1149000	4612000	2962000	8127000	6508000	11660000	8132000	8137000	1002000	2265000	17200000	15730000	11160000	1667000	3586000	6871000	6702000	7029000	7003000
Com_356_pos	Tryptamine	色胺	C10H12N2	160.22	5.33	Organoheterocyclic compounds	Indole And Its Derivatives	有机杂环化合物	吲哚及其衍生物	"61-54-1"	HMDB0000303	C00398		245200	3545000	1561000	4626000	41140	3740000	10400	259300	713500	18410	46760	473300	166500	558300	2414000	2998000	22510000	16760	18170000	216350	7378000	88510	1667000	250549	54040	111900000	11060000	22870000	50110	167400	8771000	8346000	8454000	8892000
Com_357_pos	Arabitol	阿拉伯糖醇	C5H12O5	152.15	10.51	Carbohydrates And Its Derivatives	Sugar Alcohols	糖类及其衍生物	糖醇	"488-82-4"				36680	69880	78130	60670	87570	53190	81690	81450	68090	83990	76390	91550	80870	72950	52420	96330	54390	75090	95870	85420	74400	74920	75920	92610	67150	51390	72290	60970	65600	92200	63290	61550	75760	64380
Com_358_pos	N-Methylnicotinamine	N-甲基烟酰胺	C7H8N2O	136.15	1.82	Organoheterocyclic compounds	Pyridine And Its Derivatives	有机杂环化合物	吡啶及其衍生物	"114-33-0"	HMDB0003152			171000	239700	367600	303500	191800	271900	119409	144100	442300	371100	188500	71600	191300	83240	333600	77590	159300	147700	269600	176200	300200	12130	255500	14600	108900	21520	459500	365300	52620	75490	159100	183200	163400	172300
Com_359_pos	Trigonelline	葫芦巴碱	C7H7NO2	137.14	0.94	Alkaloids and derivatives	Alkaloids and derivatives	生物碱及其衍生物	生物碱及其衍生物	"535-83-1"	HMDB0000875	C01004		1707000	322500	4429000	388100	531500	1380000	46760	4676000	129200	170800	537300	1143000	854100	3595000	228700	181500	314500	231714	53550	246225	199300	22460	425400	48140	426500	118723	1951000	153365	68790	325693	564900	641700	561200	633800
Com_360_pos	N-(3-Indolylacetyl)-L-Alanine	N-(3-吲哚乙酰基)-L-丙氨酸	C13H14N2O3	246.26	3.97	Amino Acid And Its Derivatives	Amino Acid And Its Derivatives	氨基酸及其衍生物	氨基酸及其衍生物	"57105-39-2"				56130	105900	280400	360400	143700	93020	32400	39480	191900	222300	101800	162900	343600	76140	28600	91870	39230	72920	186500	141000	123100	13520	155000	2829	23890	144800	132200	240700	22050	94606	112000	124500	119200	128900
Com_361_pos	1,3-Diaminopropane	1,3-二氨基丙烷	C3H10N2	74.13	0.65	Amines	Amines	胺类	胺类	"109-76-2"	HMDB0000002	C00986		7342	57330	54220	37340	33570	33380	16340	25320	47830	10200	9165	24379	10760	15260	31640	13950	5634	19910	101700	38260	52610	89130	27070	14120	13860	78950	26510	89380	46300	37340	26540	27990	32560	33240
Com_362_pos	2,6-Diaminooimelic Acid	2,6-二氨基庚二酸	C7H14N2O4	190.2	0.94	Amino Acid And Its Derivatives	Amino Acid And Its Derivatives	氨基酸及其衍生物	氨基酸及其衍生物	"583-93-7"				1471000	560300	1643000	2601000	1525000	1388000	16960000	5323000	439300	2242000	8042000	828300	2002000	1510000	1658000	389600	382900	2772000	407900	928300	1416000	1005000	1177000	708200	687600	1745000	699600	714900	2127000	645300	1769000	1781000	1920000	1811000
Com_363_pos	Adipic Acid	己二酸	C6H10O4	146.14	0.84	Lipids	Fatty Acyls	脂质	脂肪酰类	"124-04-9"	HMDB0000448	C06104	LMFA01170048	448600	1397000	1654000	676700	3783000	751000	581666	431200	329100	345200	436300	380700	1679000	378100	1303000	572200	198200	238000	2038000	344300	1325000	650200	1151000	193100	523300	1158000	2183000	1202000	51040	40240	836400	841300	821200	820300
Com_364_pos	Pipecolinic Acid	D-哌啶酸	C6H11NO2	129.16	0.85	Amino Acid And Its Derivatives	Amino Acid And Its Derivatives	氨基酸及其衍生物	氨基酸及其衍生物	"1723-00-8"				7883000	12560000	12840000	19510000	13890000	15760000	16880000	6763000	14190000	9282000	8238000	7865000	14330000	9411000	17900000	46610000	3105000	3899000	14520000	9095000	21450000	32610000	16150000	594500	14150000	28850000	20740000	12110000	2675000	2937000	11710000	11480000	12180000	12190000
Com_365_pos	Maleic Acid	马来酸	C4H4O4	116.07	0.94	Organic Acid And Its Derivatives	Organic Acid And Its Derivatives	有机酸及其衍生物	有机酸及其衍生物	"110-16-7"	HMDB0000176	C01384		13190000	8846000	17740000	14460000	9288000	8343000	6133000	4199000	10040000	14610000	6664000	6874000	12150000	7221000	12510000	7185000	14210000	6622000	10130000	12620000	14120000	5042000	9831000	4699000	3176000	11950000	15490000	17370000	1357000	5663000	8713000	8804000	8966000	8920000
Com_366_pos	Pyrrole-2-carboxylate	吡咯-2-羧酸	C5H5NO2	111.1	1.01	Organoheterocyclic compounds	Pyrroles	有机杂环化合物	吡咯类	"634-97-9"	HMDB0004230	C05942		41980	59280	58610	206700	48220	135600	115400	93890	60320	73630	124700	56450	80620	159300	110900	118000	504600	78750	94090	207500	100700	89340	54450	28210	327800	198800	208500	63780	381200	180100	121800	130400	125600	136900
Com_367_pos	trans-Cinnamic acid	反式肉桂酸	C9H8O2	148.16	4.07	Organic Acid And Its Derivatives	Phenolic acids	有机酸及其衍生物	酚酸类	"140-10-3"	HMDB0000930	C00423		2948000	3783000	5992000	5464000	3446000	4548000	1661000	2733000	9096000	5586000	4052000	1999000	4070000	2803000	5547000	2005000	2498000	2505000	4048000	3012000	5653000	2173000	4931000	2169000	1871000	9221000	7704000	6310000	687100	2090000	4170000	3901000	3987000	4034000
Com_368_pos	3-Hydroxyhippuric Acid	3-羟基马尿酸	C9H9NO4	195.17	11.64	Organic Acid And Its Derivatives	Benzoic Acid And Its Derivatives	有机酸及其衍生物	苯甲酸及其衍生物	"1637-75-8"	HMDB0006116			6323	9234	7823	9251	5083	4583	5935	7084	7833	5512	11720	3508	7244	7710	8394	7019	4541	6463	5374	8362	13790	7011	7953	5672	8524	7157	7092	8591	7321	6203	7880	6549	7946	5823
Com_369_pos	Sepiapterin	墨喋呤	C9H11N5O3	237.22	0.84	Organoheterocyclic compounds	Pterins and derivatives	有机杂环化合物	蝶呤及其衍生物	"17094-01-8"	HMDB0000238	C00835		9812	23520	3695	5308	7166	8012	14560	12190	5864	9667	10160	4120	5034	45600	5715	3106	4233	6200	12723	4477	6687	3912	8138	2590	6618	9343	2573	5577	19950	5398	7800	5508	12220	7633
Com_370_pos	Pyridoxine 5'-Phosphate	5-磷酸吡哆醇	C8H12NO6P	249.16	1.42	Organoheterocyclic compounds	Pyridine And Its Derivatives	有机杂环化合物	吡啶及其衍生物	"447-05-2"	HMDB0001319	C00627		16050	22030	14830	37970	33970	38880	422500	71260	16420	24970	22420	13870	47240	29240	22130	23470	11350	11100	28820	41230	13301	22290	16320	49678	26740	104774	41590	14400	73994	248300	27750	35050	20430	27780
Com_371_pos	Quinone	苯醌	C6H4O2	108.09	7.24	Organooxygen compounds	Ketones	有机氧化合物	酮类	"106-51-4"	HMDB0003364	C00472		45310	171700	187300	11330	95300	24580	18670	44560	33100	113500	18900	37780	39140	72800	39476	297900	155600	143900	28120	191100	58560	96260	15690	63600	131200	36670	126500	40980	73430	161600	74030	113300	101600	90620
Com_372_pos	Cocamidopropyl Betaine	椰油酰胺丙基甜菜碱	C19H38N2O3	342.5	9.91	Amino Acid And Its Derivatives	Amino Acid And Its Derivatives	氨基酸及其衍生物	氨基酸及其衍生物	"86438-79-1"				1067000	14960000	1186000	341000	296700	402700	193200	187900	550400	482100	286900	291900	191600	273400	261100	504400	256300	258400	963400	1457000	378900	223600	397700	388900	174500	1271000	624300	1027000	426300	283400	778800	812900	857600	853200
Com_373_pos	Phthalic Anhydride	邻苯二甲酸酐	C8H4O3	148.11	13.53	Organoheterocyclic compounds	Benzofurans	有机杂环化合物	苯并呋喃	"85-44-9"	HMDB0256501	C19125		723400	429300	428500	846700	641900	452300	486400	310300	741000	925900	572600	591500	784800	616800	605200	235400	448700	664000	457500	775300	598600	666600	587900	797900	776800	421800	599000	528300	555300	505500	842300	562800	657600	604700
Com_374_pos	6-Methylmercaptopurine	6-甲基巯嘌呤	C6H6N4S	166.21	4.04	Organoheterocyclic compounds	Purines and purine derivatives	有机杂环化合物	嘌呤及其衍生物	"50-66-8"	HMDB0060412	C16614		24200000	31300000	49290000	43690000	28450000	36620000	13840000	22630000	72310000	44590000	32960000	17120000	33620000	23030000	45330000	16560000	20760000	21100000	33240000	24610000	44740000	18360000	39230000	17290000	15370000	73380000	60220000	50370000	5624000	16920000	32720000	32340000	32900000	31970000
Com_375_pos	10-Formyl-Thf	甲酰四氢叶酸	C20H23N7O7	473.4	4.85	Organoheterocyclic compounds	Pterins and derivatives	有机杂环化合物	蝶呤及其衍生物	"2800-34-2"	HMDB0000972	C00234		17380	5598000	25350	42190	47290	239200	88240	15660	620999	112900	33720	246700	4848	48550	8539000	3553	2110000	7526	4451000	195600	5050	113600	12150	54790	48490	41120000	9156000	173000	869800	109100	2476000	2481000	2572000	2562000
Com_376_pos	2-Aminoethylphosphonate	2-氨基乙基磷酸酯	C2H8NO3P	125.06	0.98	Organic Acid And Its Derivatives	Organic Acid And Its Derivatives	有机酸及其衍生物	有机酸及其衍生物	"2041-14-7"	HMDB0011747	C03557		105800	518200	554400	890100	404100	673900	4021000	301300	691200	123500	1204000	799200	274400	134300	548300	151800	1063000	53380	174900	1480000	99590	4575000	428000	6091000	306700	692900	281300	253800	6269000	4338000	1543000	1716000	1555000	1510000
Com_377_pos	N-Lauryldiethanolamine	十二烷基乙醇胺	C16H35NO2	273.45	9.45	Amines	Amines	胺类	胺类	"1541-67-9"				13680	41240	19680	8119	15980	17580	26410	14030	14630	16620	16160	11690	13170	22400	10250	26840	22750	10150	30720	21500	18950	22460	13950	9668	26140	14530	19820	16670	19300	26200	12780	14320	15660	14990
Com_378_pos	Digitoxigenine	洋地黄毒苷	C23H34O4	374.5	6.12	Lipids	Steroids and steroid derivatives	脂质	类固醇及其衍生物	"143-62-4"			LMST01120001	18130	16200	62800	8968	39580	12180	9552	59930	15020	64500	29760	5513	53080	16970	4685	14180	3166	14740	29970	26790	49660	10450	20159	7696	14780	18870	63250	65440	20970	20040	26930	35470	30850	35290
Com_379_pos	Isoquinoline	异喹啉	C9H7N	129.16	4.9	Organoheterocyclic compounds	Isoquinolines and derivatives	有机杂环化合物	异喹啉及其衍生物	"119-65-3"	HMDB0034244	C06323		94500	156400	258400	157700	104000	163500	86180	95380	161300	149700	128600	70440	123000	105600	257900	25850	89590	68550	182900	192700	245800	191500	151800	22020	48840	330900	335200	275600	29790	74300	133700	130400	141700	129200
Com_380_pos	Piperidine	哌啶	C5H11N	85.15	2.04	Organoheterocyclic compounds	Piperidines	有机杂环化合物	哌啶类	"110-89-4"	HMDB0034301	C01746		8724000	9926000	18050000	15030000	10480000	8268000	3125000	6465000	17890000	15730000	10370000	6041000	12770000	4701000	14990000	8860000	5331000	9611000	11570000	7131000	16290000	4365000	13890000	2294000	4454000	22470000	20630000	19190000	1101000	3559000	10570000	10460000	10590000	10800000
Com_381_pos	2-Hydroxycinnamate	2-羟基肉桂酸	C9H8O3	164.16	1.81	Organic Acid And Its Derivatives	Phenolic acids	有机酸及其衍生物	酚酸类	"614-60-8"	HMDB0002641	C01772		41570000	52020000	85130000	74220000	49860000	63030000	1037000	39080000	101400000	82590000	45850000	18800000	48590000	21320000	76100000	22120000	39700000	36820000	64650000	43870000	74710000	2575000	64280000	2936000	26900000	5970000	100500000	83880000	10890000	20450000	43380000	43540000	44530000	44700000
Com_382_pos	Hexadecanamide	十六碳酰胺	C16H33NO	255.44	14.82	Lipids	Fatty Acyls	脂质	脂肪酰类	"629-54-9"	HMDB0012273		LMFA08010009	9078000	1536000	38100000	6337000	13420000	4529000	20960000	25700000	2045000	41660000	22950000	2926000	1528000	4765000	2333000	2324000	980200	2796000	2293000	3138000	1866000	4545000	2144000	9871000	3338000	1528000	1836000	2056000	1180000	3402000	3905000	3858000	3791000	3762000
Com_383_pos	Erucamide	芥酸酰胺	C22H43NO	337.6	16.97	Lipids	Fatty Acyls	脂质	脂肪酰类	"112-84-5"	HMDB0244507		LMFA08010028	16770000	14720000	16060000	14690000	18200000	15540000	21100000	19710000	17920000	21760000	15330000	11040000	12040000	13480000	14350000	15420000	14930000	15800000	14970000	9952000	14870000	16120000	11690000	11100000	12160000	15340000	11270000	13400000	18080000	18440000	12810000	14220000	16500000	19910000
Com_384_pos	Stachydrine	水苏碱	C7H13NO2	143.18	0.97	Amino Acid And Its Derivatives	Amino Acid And Its Derivatives	氨基酸及其衍生物	氨基酸及其衍生物	"471-87-4"	HMDB0004827	C10172		2589000	1058000	2951000	6498000	1526000	739500	2051000	1010000	1150000	615600	2069000	1079000	1292000	419000	1576000	3166000	2884000	1643000	871300	1738000	458600	1112000	990100	2647000	8895000	1082000	1950000	437000	2805000	1756000	2484000	2406000	2489000	2414000
Com_385_pos	Indole-3-acetamide	吲哚-3-乙酰胺	C10H10N2O	174.2	0.81	Organoheterocyclic compounds	Indole And Its Derivatives	有机杂环化合物	吲哚及其衍生物	"879-37-8"	HMDB0029739	C02693		296000	1117000	1232000	425200	309900	265800	401000	149800	195000	180300	185300	209900	554000	1068000	200800	55260	444600	269750	1970000	3133000	3404000	219000	604200	102700	1639000	714200	4973000	2084000	964600	80610	803300	753300	917300	900500
Com_386_pos	7,8-dihydro-L-Biopterin	7,8-二氢L-生物蝶呤	C9H13N5O3	239.23	1.85	Organoheterocyclic compounds	Pterins and derivatives	有机杂环化合物	蝶呤及其衍生物	"6779-87-9"	HMDB0247294			7524	19590	3997	27791	33730	28780	332000	32793	228700	5137	77713	1932	30198	1640	14410	22470	22850	48398	8713	29120	7622	78530	17050	199400	24180	306100	14530	28469	314600	95200	60700	51070	55460	47050
Com_387_pos	2-Pyrrolidinone	2-吡咯烷酮	C4H7NO	85.1	2.04	Organoheterocyclic compounds	Pyrroles	有机杂环化合物	吡咯类	"616-45-5"	HMDB0002039	C11118		12100000	13430000	26190000	20000000	15600000	12000000	4772000	8724000	25500000	22170000	15750000	8501000	17260000	6410000	21210000	16670000	7294000	28980000	15250000	9561000	21590000	6108000	20280000	3148000	6515000	30410000	26950000	26220000	1974000	4751000	15470000	15090000	15480000	15490000
Com_388_pos	Indolin-2-one	2-吲哚酮	C8H7NO	133.15	5.65	Organoheterocyclic compounds	Indole And Its Derivatives	有机杂环化合物	吲哚及其衍生物	"59-48-3"	HMDB0061918	C12312		12820	52785	148000	14250	16880	37469	20728	404900	9649	18690	29340	30590	5057	75472	7432	6775	21124	12360	19637	22994	10117	25454	24440	126305	43648	16800	38084	13890	35645	6938	33960	39100	48410	30700
Com_389_pos	18-Hydroxycorticosterone	18-羟基皮质(甾)酮	C21H30O5	362.5	13.52	Lipids	Steroids and steroid derivatives	脂质	类固醇及其衍生物	"561-65-9"	HMDB0000319	C01124	LMST02030091	273600	95090	92340	246800	467600	180300	55540	457600	129200	75980	357800	316800	495500	144800	40480	503500	250300	217900	277200	286900	235300	116600	216600	142100	184900	167900	179000	183600	176300	164700	162100	167200	130700	114000
Com_390_pos	3-(2-Hydroxyphenyl)propionic acid	3-(2-羟基苯基)丙酸	C9H10O3	166.17	4.06	Phenylpropanoids and polyketides	Phenylpropanoic acids	苯丙素和聚酮化合物	苯丙酸类	"495-78-3"	HMDB0033752	C01198		798600	1105000	1739000	1528000	860800	1187000	442300	670500	2172000	1341000	1041000	589200	1121000	777200	1567000	564300	721000	724600	1091000	856400	1445000	645100	1209000	557400	510300	2388000	1875000	1580000	220100	585000	987600	1074000	1103000	922200
Com_391_pos	Oleamide	油酸酰胺	C18H35NO	281.5	15.08	Lipids	Fatty Acyls	脂质	脂肪酰类	"301-02-0"	HMDB0002117	C19670	LMFA08010004	54060000	10120000	203500000	49030000	97840000	30760000	135400000	90480000	12780000	162100000	95770000	28910000	11270000	33340000	9625000	20890000	6795000	9781000	21130000	21210000	13660000	38890000	15340000	36000000	27120000	7309000	12390000	12520000	4485000	28620000	26540000	22960000	24300000	20620000
Com_392_pos	alpha-Cadinene	α-杜松烯	C15H24	204.35	13.52	Lipids	Prenol lipids	脂质	孕烯醇酮酯	"24406-05-1"	HMDB0038205	C16815		164500	11320	35700	132000	368400	80230	81447	470700	17720	175200	197000	189700	462000	29480	47170	327600	31150	241400	41640	19010	135200	17630	192100	21080	29920	29060	39160	26970	22000	80825	122400	114600	131700	98510
Com_393_pos	Cytarabine	阿糖胞苷	C9H13N3O5	243.22	1	Nucleotide And Its Derivates	Nucleotide And Its Derivates	核苷酸及其衍生物	核苷酸及其衍生物	"147-94-4"	HMDB0015122	C02961		177300	264500	407400	819300	221300	905000	2038000	731900	354400	237500	676500	309100	573400	740100	614800	98450	5084000	319700	874400	850500	220200	162800	282000	209900	1779000	88370	1431000	98170	1201000	706100	768200	460600	740100	431600
Com_394_pos	Cuminaldehyde	枯茗醛	C10H12O	148.2	4.06	Lipids	Prenol lipids	脂质	孕烯醇酮酯	"122-03-2"	HMDB0002214	C06577		3345000	4384000	6759000	6101000	3956000	5149000	1874000	3139000	10160000	6228000	4522000	2360000	4591000	3169000	6371000	2272000	2881000	2918000	4486000	3443000	6354000	2439000	5554000	2458000	2194000	10220000	8674000	7085000	802600	2330000	4739000	4380000	4488000	4525000
Com_395_pos	2-Furoylglycine	N-(2-糠酰)甘氨酸	C7H7NO4	169.13	0.79	Amino Acid And Its Derivatives	Amino Acid And Its Derivatives	氨基酸及其衍生物	氨基酸及其衍生物	"5657-19-2"	HMDB0000439			372100	74360	416900	594700	97940	426000	19300	620500	55580	441600	149600	130700	25780	71460	158100	20010	33370	510600	68190	37360	47300	21680	10300000	31970	24880	420300	58470	37180	23130	34580	536900	516600	519900	529300
Com_396_pos	Isonicotinic acid	异烟酸	C6H5NO2	123.11	1.49	Organoheterocyclic compounds	Pyridine And Its Derivatives	有机杂环化合物	吡啶及其衍生物	"55-22-1"	HMDB0060665	C07446		13120000	53250000	62090000	101300000	106100000	98630000	26500000	77100000	52480000	36380000	76100000	25630000	80730000	16900000	23740000	17800000	21870000	25400000	48830000	45980000	71420000	10170000	59280000	9023000	38610000	103000000	90420000	69540000	34390000	37130000	44890000	46530000	49480000	50840000
Com_397_pos	Furfural	糠醛	C5H4O2	96.08	0.87	Organoheterocyclic compounds	Aldehydes	有机杂环化合物	醛类	"98-01-1"	HMDB0032914	C14279		153600	306100	285500	355600	312100	415500	327100	738500	278100	119700	659100	451000	335600	779200	760800	222200	474600	292000	312500	252400	430200	518600	334000	498200	357300	153000	307800	73970	237500	827300	358300	330600	338500	379400
Com_398_pos	Vidarabine	阿糖腺苷	C10H13N5O4	267.24	2.56	Nucleotide And Its Derivates	Nucleotide And Its Derivates	核苷酸及其衍生物	核苷酸及其衍生物	"5536-17-4"	HMDB0014340	C07195		5741000	1011000	564100	1914000	2279000	1551000	10070000	2771000	1072000	249900	3181000	1341000	1523000	89630000	1143000	1644000	4146000	164300	1285000	1435000	1278000	453700	873700	85300	2415000	2072000	4326000	1845000	6528000	745300	3876000	3680000	3741000	3805000
Com_399_pos	Serotonin hydrochloride	5-羟色胺盐酸盐	C10H13ClN2O	212.677	2.99	Organoheterocyclic compounds	Indole And Its Derivatives	有机杂环化合物	吲哚及其衍生物	"153-98-0"				934400	23720	95700	43670	84020	201900	1972	50230	23600	156700	57030	57160	22320	3209000	81150	32997	864100	514500	53140	36280	47940	10510	45810	21210	23860	125000	9297	30380	25910	107800	180000	196000	192600	183700
Com_400_pos	L-Octanoylcarnitine	辛酰肉碱	C15H29NO4	287.395	7.95	Lipids	Carnitine	脂质	肉碱类	"25243-95-2"	HMDB0000791	C02838	LMFA07070002	2422	8770	676	45992	37584	14960	102400	68518	4123	1420	1318	107437	3646	9569	37672	1235	549800	669	2188	23770	2281	3936000	1368	4326	13943	11840	20810	11380	112900	834000	181700	179900	187200	190900
Com_401_pos	Decanoylcarnitine	癸酰基肉碱	C17H33NO4	315.4	9.04	Lipids	Carnitine	脂质	肉碱类	"3992-45-8"	HMDB0000651	C03299	LMFA07070059	1749	1511	2075	1137	266636	20830	1888000	966	68571	4373	14390	8105	1591	19230	113134	418154	1203000	317449	3431	5533	1207	15170000	3385	14000000	2133	341300	7468	44150	2848000	3867000	1113000	1192000	1333000	1445000
Com_402_pos	Tetradecenylcarnitine	十四碳烯肉碱	C21H39NO4	369.5	10.71	Lipids	Carnitine	脂质	肉碱类	"1256380-19-4"	HMDB0013329			3791	67930	12850	12140	15240	265200	211000	6486	5763	971	52530	68930	1070	45710	870	287153	450400	2055	26200	79060	9417	1251000	68740	1428000	4141	588900	76680	558500	365800	811200	194300	205200	220700	221700
Com_403_pos	Stearoylcarnitine	硬脂酰肉碱	C25H49NO4	427.66	12.41	Lipids	Carnitine	脂质	肉碱类	"25597-09-5"	HMDB0000848		LMFA07070008	3456	5351	260900	4656	19630	21800	52240	64170	9401	18850	71490	27780	11420	35750	5021	27056	7861	41065	25670	31090	30490	18880	13390	29860	10990	4433	10230	12010	28060	7923	17070	14560	12320	14990
Com_404_pos	Oleoylcarnitine	油酰肉碱	C25H47NO4	425.645	11.9	Lipids	Carnitine	脂质	肉碱类	"38677-66-6"	HMDB0005065		LMFA07070096	1609	76920	3475000	14970	160200	279500	1010000	246200	98800	54190	315400	483900	16410	16500	10540	134706	862600	2038	445300	1293000	66650	1040000	276400	6930000	240900	855000	222800	85410	381400	478300	349100	349300	347600	358400
Com_405_pos	Dodecanoylcarnitine	十二酰左旋肉碱	C19H37NO4	343.501	10	Lipids	Carnitine	脂质	肉碱类	"25518-54-1"	HMDB0002250		LMFA07070090	4497	79580	4420	622	9495	321300	3389000	2174	3716	10040	157200	396000	3289	16300	1903	4297	1454000	1184	11130	150600	16930	14590000	724900	28540000	10760	7282000	213100	333800	10250000	3720000	2227000	2236000	2432000	2478000
Com_406_pos	Tetradecanoylcarnitine	十四酰肉碱	C21H41NO4	371.555	10.88	Lipids	Carnitine	脂质	肉碱类	"25597-07-3"	HMDB0005066		LMFA07070107	1880	182300	233500	3964	77060	271100	1389000	45010	97830	8058	173900	535000	6927	22490	16580	376191	995400	93707	131200	462000	72610	5866000	579500	8845000	139400	3519000	408100	539200	1535000	929000	755100	709600	709100	705400
Com_407_pos	Hexadecenoylcarnitine	十六烷基肉碱	C23H43NO4	397.59	11.52	Lipids	Carnitine	脂质	肉碱类	"26145-55-1"	HMDB0253127			3159	32910	39150	2153	11340	36780	23116	3222	12530	3139	13420	16480	9499	16160	1413	22691	24440	32631	36680	77180	21780	86850	10960	19366	10320	51955	34160	59250	20442	54530	14990	19760	10700	18320
Com_408_pos	Linoleoylcarnitine	亚油酰基肉碱	C25H45NO4	423.63	11.41	Lipids	Carnitine	脂质	肉碱类	"36816-10-1"	HMDB0006469		LMFA07070009	2642	52850	985700	4714	35170	167800	610300	153700	47950	3607	161400	301400	2594	5067	8179	354648	337500	994	187100	973600	16170	870900	341600	10020000	35040	938900	77520	40700	1289000	467000	399700	413400	405800	403000
Com_409_pos	Isovalerylcarnitine	异戊肉碱	C12H23NO4	245.32	5.66	Lipids	Carnitine	脂质	肉碱类	"31023-24-2"	HMDB0000688	C20826	LMFA07070076	40030	27430	66413	27086	22510	371400	773200	27020	24116	19960	46058	180700	42370	39090	42560	24940	1110000	25580	23760	32860	40030	16660000	83070	32447	24383	52970	30560	395300	85140	634400	368300	354700	416200	487700
Com_410_pos	3-Hydroxy-butyryl carnitine	3-羟基丁酰基肉碱	C11H21NO5	247.291	1.91	Lipids	Carnitine	脂质	肉碱类	"1469900-92-2"	HMDB0013127			363800	260877	92191	82702	53348	46034	190800	211430	30031	39055	5579	7426	46070	34244	46961	280439	555700	110995	33006	10229	73928	1260000	4729	26780	4920	94605	10680	28600	38430	204200	81730	87050	73740	95970
Com_411_pos	3-Hydroxy-hexadecanoyl carnitine	3-羟基十六烷酰基肉碱	C23H45NO5	415.607	10.82	Lipids	Carnitine	脂质	肉碱类	"195207-76-2"	HMDB0013336			2955	87960	57440	5385	44980	111600	208100	16520	35280	2583	65790	51730	37220	134600	4755	34444	174700	2348	78160	149200	81300	399000	27040	425200	45550	74800	148600	275100	31560	271500	84060	39090	83140	70580
Com_412_pos	Arachidonoylcarnitine	花生四烯酸肉碱	C27H46NO4	448.668	11.42	Lipids	Carnitine	脂质	肉碱类	"36816-11-2"	HMDB0006455			676500	648900	2422000	1779000	74770	1486000	118800	134300	974900	155100	305186	462700	19580	1389100	77740	206500	126600	223751	264300	1375000	498037	141100	94860	198100	546500	455928	1015186	678417	335700	1608000	277000	221000	284100	200500
Com_413_neg	Ribitol	核糖醇	C5H12O5	152.15	0.927	Carbohydrates And Its Derivatives	Sugar Alcohols	糖类及其衍生物	糖醇	"488-81-3"	HMDB0000508	C00474		31360	101900	107700	71180	266400	374700	132900	26080	220700	54460	58470	20970	131600	264700	468500	34120	141700	67050	85700	52970	7120	56720	29820	22450	40380	499700	60890	62820	78820	50650	110800	127400	150800	127400
Com_414_neg	L-Ascorbate	抗坏血酸	C6H8O6	176.12	1.03	Vitamins	Vitamins	维生素	维生素	"50-81-7"	HMDB0000044	C00072		310200	227800	665100	325100	57330	145300	14890	35820	131900	135600	215300	91760	55950	47020	585200	37320	223800	76630	120800	90320	180500	94110	147800	57720	98350	292300	165800	44130	77270	25260	147800	165600	162500	156000
Com_415_neg	Quinolinic acid	2,3-吡啶二羧酸	C7H5NO4	167.12	1.551	Organic Acid And Its Derivatives	Organic Acid And Its Derivatives	有机酸及其衍生物	有机酸及其衍生物	"89-00-9"	HMDB0000232	C03722		11020	68550	468300	60270	35510	112500	106100	21600	36910	12570	25680	28420	124800	4542	28370	111400	93090	25232	22790	66720	29480	137400	60180	93420	24650	147800	162400	76010	65780	155900	62800	81550	63830	82360
Com_416_neg	4-Amino-5-imidazolecarboxamide	5-氨基咪唑-4-羧酸胺	C4H6N4O	126.12	0.915	Organoheterocyclic compounds	Imidazoles and derivatives	有机杂环化合物	咪唑及其衍生物	"360-97-4"	HMDB0003192	C04051		16512	15630	8790	5781	4609	78020	3691	2772	31010	7514	18130	2434	2757	19110	25510	26591	39600	1388	50850	24180	19003	12190	4180	29740	32360	38660	2269	67590	16900	7637	22270	17350	19520	22640
Com_417_neg	Xanthine	黄嘌呤	C5H4N4O2	152.11	1.714	Nucleotide And Its Derivates	Nucleotide And Its Derivates	核苷酸及其衍生物	核苷酸及其衍生物	"69-89-6"	HMDB0000292	C00385		58620000	37570000	110800000	89490000	89920000	75540000	36680000	68070000	52240000	74960000	56710000	32980000	82780000	27280000	51240000	56480000	8713000	54290000	42620000	24160000	14080000	4557000	48140000	8644000	11150000	55750000	103700000	41120000	13490000	20250000	42370000	49410000	47380000	48170000
Com_418_neg	4-Hydroxybenzoic acid	4-羟基苯甲酸	C7H6O3	138.12	5.379	Organic Acid And Its Derivatives	Benzoic Acid And Its Derivatives	有机酸及其衍生物	苯甲酸及其衍生物	"99-96-7"	HMDB0000500	C00156		767000	3141000	3708000	1455000	504600	1810000	948336	964900	541600	323200	776700	760500	1702000	1740000	489500	824200	2842000	520100	1482000	858200	1238000	97130	1537000	170200	1451000	7696000	3722000	1104000	1868024	436100	1097000	1197000	1112000	1199000
Com_419_neg	Deoxyinosine	2-脱氧肌苷	C10H12N4O4	252.23	3.33	Nucleotide And Its Derivates	Nucleotide And Its Derivates	核苷酸及其衍生物	核苷酸及其衍生物	"890-38-0"	HMDB0000071	C05512		1023000	10950000	4960000	3209000	2413000	1579000	10810000	4995000	5761000	125000	7100000	867400	2696000	408200	2931000	1197000	4304000	8187000	10210000	7547000	7869000	7131000	9999000	245300	3552000	8743000	31450000	12580000	2904000	13710000	3818000	7194000	4908000	5646000
Com_420_neg	Succinic acid	琥珀酸	C4H6O4	118.09	1.936	Organic Acid And Its Derivatives	Organic Acid And Its Derivatives	有机酸及其衍生物	有机酸及其衍生物	"110-15-6"	HMDB0000254	C00042	LMFA01170043	6019000	6613000	12470000	34490000	25850000	18210000	68410000	45510000	237500000	2615000	2988000	6337000	21160000	8038000	15480000	1841000	82970000	7396000	235700000	199900000	16220000	662600	4416000	148600000	124800000	7059000	315700000	128900000	52110000	257700000	93950000	95120000	93990000	91860000
Com_421_neg	Gentisic acid	2,5-二羟基苯甲酸	C7H6O4	154.12	5.399	Organic Acid And Its Derivatives	Benzoic Acid And Its Derivatives	有机酸及其衍生物	苯甲酸及其衍生物	"490-79-9"	HMDB0000152	C00628		56160	230500	207926	259300	268100	2308000	57460	589600	681700	704963	538100	18370	179180	150899	132900	336333	363400	218200	280500	404000	154100	64190	462200	89208	189100	317300	192224	143300	44486	81540	342500	407000	378700	377900
Com_422_neg	Adrenosterone	肾上腺甾酮	C19H24O3	300.39	9.479	Lipids	Steroids Hormones	脂质	类固醇激素	"382-45-6"	HMDB0006772	C05285		9808	5768	13776	9396	12200	28220	5831	90120	2437	2545	2803	2157	7341	2927	28510	7663	24297	16482	9824	1682	4643	6731	6235	15415	9569	2370	19117	21832	7064	17127	6006	5392	5545	5886
Com_423_neg	Xanthurenic Acid	黄尿酸	C10H7NO4	205.17	4.977	Organic Acid And Its Derivatives	Organic Acid And Its Derivatives	有机酸及其衍生物	有机酸及其衍生物	"59-00-7"	HMDB0000881	C02470		276200	491900	542100	505500	294700	445400	192000	266800	497800	460300	410200	239700	365600	247500	791900	82070	306700	117100	517200	391600	759500	500600	501000	65970	161500	950100	977000	645200	95280	248300	373300	414500	401500	412200
Com_424_neg	Nicotinamide N-oxide	N-氧代烟酰胺	C6H6N2O2	138.12	18.288	Vitamins	Vitamins	维生素	维生素	"1986-81-8"	HMDB0002730			3211000	2608000	2534000	3258000	3277000	3325000	3384000	3288000	3236000	3297000	3104000	3330000	3168000	3238000	3662000	3276000	3091000	3275000	3302000	3179000	3201000	3313000	3184000	3341000	3179000	3159000	3251000	3282000	3513000	3331000	3124000	3307000	3312000	3303000
Com_425_neg	Thymidine	胸苷	C10H14N2O5	242.23	4.289	Nucleotide And Its Derivates	Nucleotide And Its Derivates	核苷酸及其衍生物	核苷酸及其衍生物	"50-89-5"	HMDB0000273	C00214		40910	49990	49820	81410	27090	28370	101800	35360	24910	10940	51830	21280	49980	4606	74060	15770	148800	32920	187000	160100	237500	33980	101600	31520	47470	25530	342200	292800	71970	253300	71330	82060	83920	76090
Com_426_neg	cis-Aconitic acid	顺式乌头酸	C6H6O6	174.11	1.766	Organic Acid And Its Derivatives	Organic Acid And Its Derivatives	有机酸及其衍生物	有机酸及其衍生物	"585-84-2"	HMDB0000072	C00417		52030	13470	95690	21570	13540	22070	52660	11430	11970	77860	7456	27810	14170	43700	14400	26400	45550	56130	6067	8098	5140	17016	30130	144400	28310	27769	14390	8917	49790	140500	18490	27730	17030	22180
Com_427_neg	2,3-Dihydroxybenzoic acid	2,3-二羟基苯甲酸	C7H6O4	154.12	5.963	Organic Acid And Its Derivatives	Benzoic Acid And Its Derivatives	有机酸及其衍生物	苯甲酸及其衍生物	"303-38-8"	HMDB0000397	C00196		75780	81890	1421000	319100	810200	237800	181947	307531	122100	692300	275800	181711	263615	590557	105100	582571	492300	267132	154383	881600	480100	170223	148900	190006	181420	202500	261441	191636	39220	176572	297200	240600	313300	230100
Com_428_neg	Fumaric acid	延胡索酸	C4H4O4	116.07	1.82	Organic Acid And Its Derivatives	Organic Acid And Its Derivatives	有机酸及其衍生物	有机酸及其衍生物	"110-17-8"	HMDB0000134	C00122		393500	1802000	818000	1101000	209600	898700	820800	564900	1632000	474400	770600	362300	1065000	703200	696400	190200	473200	275800	545600	3368000	965900	688200	475200	739100	375400	125800	1194000	1568000	354000	656500	848500	825900	823400	789500
Com_429_neg	Lactobionic acid	乳糖酸	C12H22O12	358.3	0.91	Carbohydrates And Its Derivatives	Carbohydrates And Its Derivatives	糖类及其衍生物	糖类及其衍生物	"96-82-2"	HMDB0253945			50370	53520	19430	38470	25810	138500	60450	24880	51670	32480	21510	23490	24890	181100	153700	10610	101400	40740	24540	4042	66950	334700	26660	374000	19890	124800	161300	27700	50570	12180	57680	60830	67830	73130
Com_430_neg	Hippuric acid	马尿酸	C9H9NO3	179.17	5.87	Organic Acid And Its Derivatives	Organic Acid And Its Derivatives	有机酸及其衍生物	有机酸及其衍生物	"495-69-2"	HMDB0000714	C01586		124300	47370	38210	62400	30720	517600	15649	53010	17590	25750	32076	235400	50290	51600	35720	67422	23040	11480	33750	13208	46190	7764	332200	6539	20610	65310	79580	78760	28630	43340	56570	64710	64040	69560
Com_431_neg	Citric acid	柠檬酸	C6H8O7	192.12	1.516	Organic Acid And Its Derivatives	Organic Acid And Its Derivatives	有机酸及其衍生物	有机酸及其衍生物	"77-92-9"	HMDB0000094	C00158		377200	2146000	1799000	534400	251200	500300	1494000	152100	284600	135700	169500	1497000	353300	19930000	231800	225200	349400	272100	186300	540200	96830	127800	560200	8569000	315000	168700	1069000	191300	794000	2035000	946900	1021000	940600	989100
Com_432_neg	L-Pyroglutamic acid	焦谷氨酸	C5H7NO3	129.11	1.689	Organic Acid And Its Derivatives	Organic Acid And Its Derivatives	有机酸及其衍生物	有机酸及其衍生物	"98-79-3"	HMDB0000267	C01879		139500	38060	102200	77910	51400	24720	17940	7534	30410	37740	57930	31410	128500	133400	32760	539500	19520	60400	20250	35320	256200	186100	27200	122000	10910	630500	110200	1153000	218400	202600	156400	153400	163200	146400
Com_433_neg	p-Hydroxybenzaldehyde	4-羟基苯甲醛	C7H6O2	122.12	6.214	Phenols And Its Derivatives	Phenols And Its Derivatives	酚类及其衍生物	酚类及其衍生物	"123-08-0"	HMDB0011718	C00633		282300	63830	273700	182200	484200	163500	4587	27480	79960	380700	56370	218600	1157000	296500	149200	621600	9815	114600	28080	19160	253700	6797	116400	18080	10950	34000	449300	212600	36720	12840	189300	195100	190200	199300
Com_434_neg	alpha-D-Glucose	葡萄糖	C6H12O6	180.16	0.912	Carbohydrates And Its Derivatives	Carbohydrates And Its Derivatives	糖类及其衍生物	糖类及其衍生物	"492-62-6"	HMDB0003345	C00267		436000	377300	381600	346100	626900	476600	766300	783000	544800	191600	386500	518900	352400	255300	1032000	363700	756600	196500	407700	622000	309700	1447000	337000	655300	353200	1258000	523500	367000	373900	1076000	593200	612900	528600	474300
Com_435_neg	L-Arabinitol	L-(-)-阿拉伯醇	C5H12O5	152.15	0.925	Carbohydrates And Its Derivatives	Sugar Alcohols	糖类及其衍生物	糖醇	"7643-75-6"	HMDB0001851	C00532		26080	14130	52850	12310	39560	25180	21800	7997	12610	11930	6027	15060	15800	43170	40930	19680	18180	14540	12710	27690	8117	54520	15830	25500	5552	112800	24190	13300	39520	12390	16100	22780	25770	20200
Com_436_neg	(S)-Leucic acid	羟基异己酸乙酯	C6H12O3	132.16	6.404	Organic Acid And Its Derivatives	Organic Acid And Its Derivatives	有机酸及其衍生物	有机酸及其衍生物	"13748-90-8"	HMDB0000746			2206000	8747000	4514000	7926000	8328000	58570000	14880000	239100	9593000	3211000	181400	5092000	7941000	63170000	3231000	5411000	3600000	1804000	11730000	13700000	6236000	6284000	1066000	5451000	1779000	42850000	7366000	24950000	8737000	2603000	11990000	12510000	12220000	11850000
Com_437_neg	Lactose	乳糖	C12H22O11	342.3	0.911	Carbohydrates And Its Derivatives	Carbohydrates And Its Derivatives	糖类及其衍生物	糖类及其衍生物	"63-42-3"	HMDB0041627	C00243		119700	270900	85010	111400	77920	100700	27080	183800	74840	28780	79990	120500	92720	3479000	630300	83870	310300	26340	104100	22550	190000	66760	137000	37290	59730	99750	153100	72290	148600	160700	259300	274900	257500	277100
Com_438_neg	3-(3-Hydroxyphenyl)propanoic acid	3-(3-羟基苯基)丙酸	C9H10O3	166.17	6.737	Organic Acid And Its Derivatives	Organic Acid And Its Derivatives	有机酸及其衍生物	有机酸及其衍生物	"621-54-5"	HMDB0000375	C11457		269400	5840000	2495000	142600	409100	8058000	875545	30860000	382900	111900	32360000	426100	13360000	154500	1685000	112000	14110	211800	4673000	891150	297700	338837	3677000	94926	3732000	1447	342200	401200	2127325	1128849	4289000	4457000	4422000	4372000
Com_439_neg	L-Dihydroorotic Acid	L-氢化乳清酸	C5H6N2O4	158.11	1.051	Organic Acid And Its Derivatives	Organic Acid And Its Derivatives	有机酸及其衍生物	有机酸及其衍生物	"5988-19-2"	HMDB0003349	C00337		179700	116000	115700	475900	207900	111986	38400	49420	155200	2166000	736200	153500	184500	93150	393700	64770	35681	849300	127300	65350	62430	54429	252500	98611	107400	108800	112600	57880	60713	115329	132500	215300	153500	138300
Com_440_neg	3-Hydroxyisovalerate	β-羟基异戊酸	C5H10O3	118.13	4.084	Organic Acid And Its Derivatives	Organic Acid And Its Derivatives	有机酸及其衍生物	有机酸及其衍生物	"625-08-1"	HMDB0000754	C20827		94890	102700	453900	28030	115300	99580	9281	64690	32360	154800	58920	135100	158000	32560	27060	229600	48210	75160	74150	41130	82710	12950	104500	19080	31600	113500	326100	168200	64210	44140	104600	110400	110400	109300
Com_441_neg	5-Hydroxymethyluracil	5-羟甲基尿嘧啶	C5H6N2O3	142.11	1.041	Nucleotide And Its Derivates	Nucleotide And Its Derivates	核苷酸及其衍生物	核苷酸及其衍生物	"4433-40-3"	HMDB0000469	C03088		8476	11580	91270	59600	41470	149200	165300	33060	100900	324066	36110	17000	18958	183500	84460	19630	70000	121969	13253	116200	42169	328500	15900	448800	45920	228800	78830	77630	241600	255200	98090	99860	96650	115500
Com_442_neg	Phenylpyruvic acid	苯丙酮酸	C9H8O3	164.16	8.649	Organic Acid And Its Derivatives	Organic Acid And Its Derivatives	有机酸及其衍生物	有机酸及其衍生物	"156-06-9"	HMDB0000205	C00166		95990	26450	111600	76880	113800	69350	41740	14140	92590	186900	36230	52690	31930	23110	82820	8195	16110	37890	5182	1378	24930	3156	39880	23880	11830	122100	52540	64260	48530	17410	39900	48970	46290	48160
Com_443_neg	O-Aceyl-L-Serine	O-乙酰基-l-丝氨酸	C5H9NO4	147.129	1.056	Amino Acid And Its Derivatives	Amino Acid And Its Derivatives	氨基酸及其衍生物	氨基酸及其衍生物	"5147-00-2"				16480	63400	211200	43880	58610	45160	144300	4671	36150	37580	23800	90710	81810	49620	29790	25880	72850	24090	33450	76060	33850	55960	43070	32310	32000	1010000	41760	42130	15620	51700	48770	55170	90450	56680
Com_444_neg	3-Methyl-2-oxobutanoic acid	α-酮异戊酸	C5H8O3	116.12	3.829	Organic Acid And Its Derivatives	Organic Acid And Its Derivatives	有机酸及其衍生物	有机酸及其衍生物	"759-05-7"	HMDB0030027	C00141		89610	14710	119600	62100	97110	34820	27340	7956	84780	128400	9117	28660	40980	10560	43830	44060	1577	23050	5167	43790	32330	3981	32340	9971	4296	19500	45260	52290	26180	7355	33440	33180	33160	29340
Com_445_neg	3-Methyladipic acid	3-甲基己二酸	C7H12O4	160.17	5.747	Lipids	Fatty Acyls	脂质	脂肪酰类	"3058-01-3"	HMDB0000555		LMFA01170095	874500	148500	549000	599300	577800	1594000	73920	350700	230500	1862000	244800	390100	586200	449100	700800	1088000	243200	694900	235600	129300	100200	98410	385900	110100	129100	202600	502000	438000	89860	100900	415900	438400	439100	417200
Com_446_neg	L-Gulono-1,4-lactone	古洛糖酸内酯	C6H10O6	178.14	0.948	Carbohydrates And Its Derivatives	Sugar Acids And Its Derivatives	糖类及其衍生物	糖酸及其衍生物	"1128-23-0"	HMDB0003466	C01040		1665000	251500	458800	892800	2460000	582400	188100	334100	200700	456600	121300	538600	510200	363400	995800	286100	174200	517800	75740	131200	208800	160000	174400	57680	582100	348300	266700	246400	112500	98940	337900	362500	375700	339700
Com_447_neg	Arachidonic acid	花生四烯酸	C20H32O2	304.47	6.881	Lipids	Fatty Acyls	脂质	脂肪酰类	"506-32-1"	HMDB0001043	C00219	LMFA01030001	107700	33120	53900	67700	93580	117800	90899	19300	436000	139300	7935	95800	31350	5265	337300	4764	28810	13720	37950	48230	53710	600	23760	24582	36240	152500	91610	72550	114807	21990	84110	91360	93760	93300
Com_448_neg	L-Lactic acid	L-乳酸	C3H6O3	90.08	1.487	Organic Acid And Its Derivatives	Organic Acid And Its Derivatives	有机酸及其衍生物	有机酸及其衍生物	"79-33-4"	HMDB0000190	C00186		6799	165700	70012	20200	25190	411000	2637	60685	38760	5470	48416	45810	2594	168300	20010	9623	382200	2795	9914	325500	23380	13390	10070	7087	40980	238000	158800	93650	956400	262600	132400	166700	138300	123100
Com_449_neg	Ureidosuccinic acid	氨基甲酰-DL-天冬氨酸	C5H8N2O5	176.13	1.031	Amino Acid And Its Derivatives	Amino Acid And Its Derivatives	氨基酸及其衍生物	氨基酸及其衍生物	"923-37-5"				516700	233400	281100	775200	488100	314900	426200	633700	924200	2757000	494300	231200	869400	313600	1356000	299400	185400	1335000	310700	282800	334600	139600	827800	130000	240600	1299000	837600	1649000	301600	276100	512900	468500	637100	582800
Com_450_neg	L-Malate	苹果酸	C4H6O5	134.09	1.089	Organic Acid And Its Derivatives	Organic Acid And Its Derivatives	有机酸及其衍生物	有机酸及其衍生物	"97-67-6"	HMDB0000156	C00149		13930000	34190000	14390000	26200000	8696000	26900000	16870000	22470000	26630000	23210000	25120000	11620000	28670000	91340000	14980000	7731000	1930000	11020000	9275000	13490000	3651000	2076000	9154000	10120000	6971000	2538000	38890000	22480000	1562000	18390000	16910000	17180000	17660000	17380000
Com_451_neg	4-Hydroxy-3-methylbenzoic acid	4-羟基-3-甲基苯甲酸	C8H8O3	152.15	6.597	Organic Acid And Its Derivatives	Benzoic Acid And Its Derivatives	有机酸及其衍生物	苯甲酸及其衍生物	"499-76-3"	HMDB0004815	C21167		12580	26580	80910	14730	9691	20340	8419	25580	29144	29280	37850	24690	20367	203800	98350	35180	7848	29590	5210	102800	165700	10278	66560	17718	17681	192600	44190	60900	14217	11830	43010	48970	39780	35720
Com_452_neg	D-Glucuronic acid	葡萄糖醛酸	C6H10O7	194.14	0.894	Carbohydrates And Its Derivatives	Sugar Acids And Its Derivatives	糖类及其衍生物	糖酸及其衍生物	"6556-12-3"	HMDB0000127	C16245		1727000	5136000	4201000	11490000	7261000	7486000	809000	2387000	11530000	570100	13600000	8856000	14520000	5505000	5687000	3080000	1494000	1012000	1710000	1866000	684700	1272000	10920000	1843000	12930000	6274000	10920000	788400	12190000	1819000	4346000	4455000	4334000	4339000
Com_453_neg	Tetradecanedioic acid	十四烷二酸	C14H26O4	258.35	10.673	Lipids	Fatty Acyls	脂质	脂肪酰类	"821-38-5"	HMDB0000872		LMFA01170018	75470	62040	86770	75750	192700	147200	41830	104200	45400	78710	93870	109500	188000	92930	205300	53920	51510	75840	76280	48020	61500	37940	70070	40680	67720	141700	79790	269700	125700	47530	97610	98650	97260	109100
Com_454_neg	Taurine	牛磺酸	C2H7NO3S	125.15	0.865	Organic Acid And Its Derivatives	Organic Acid And Its Derivatives	有机酸及其衍生物	有机酸及其衍生物	"107-35-7"	HMDB0000251	C00245		3930000	28200000	13520000	16190000	9350000	140300000	9625000	1451000	55500000	762400	23080000	3834000	2078000	24100000	50580000	575400	91010000	1275000	102800000	57940000	714200	18220000	5141000	31960000	63420000	83380000	4794000	136500000	27370000	19170000	33430000	38930000	35740000	36230000
Com_455_neg	Creatine phosphate	磷酸肌酸	C4H10N3O5P	211.11	0.93	Organic Acid And Its Derivatives	Organic Acid And Its Derivatives	有机酸及其衍生物	有机酸及其衍生物	"67-07-2"	HMDB0001511	C02305		14450	1919	9173	145000	37130	58070	6735	45940	6231	189300	33500	26820	23430	19240	14610	20880	21110	35890	10180	9313	6313	4474	7086	9995	21430	11900	11680	5830	8876	18030	15890	19690	13510	16460
Com_456_neg	Homoarginine	高精氨酸	C7H16N4O2	188.23	0.807	Amino Acid And Its Derivatives	Amino Acid And Its Derivatives	氨基酸及其衍生物	氨基酸及其衍生物	"156-86-5"	HMDB0000670	C01924		653000	1620000	505600	310900	504700	203800	1571000	181800	308000	747800	163400	474900	1175000	370100	644200	368500	98790	222200	580100	850400	1369000	189700	516900	55990	372300	1094000	2647000	1014000	69210	206700	420900	467700	484900	501800
Com_457_neg	N-acetyl-L-ornithine	N-乙酰-L-鸟氨酸	C7H14N2O3	174.198	0.896	Amino Acid And Its Derivatives	Amino Acid And Its Derivatives	氨基酸及其衍生物	氨基酸及其衍生物	"6205-08-9"	HMDB0240589	C00437		88310	416000	31200	45720	44780	152700	52030	80670	77140	14900	80780	93490	104900	78150	67510	283700	119300	107800	129200	55330	91430	72220	98890	106700	81860	120500	151900	144700	75600	112100	130400	103400	97790	84520
Com_458_neg	Aminomalonic acid	氨基丙二酸	C3H5NO4	119.08	0.88	Organic Acid And Its Derivatives	Organic Acid And Its Derivatives	有机酸及其衍生物	有机酸及其衍生物	"1068-84-4"	HMDB0001147	C00872		2286000	2270000	1506000	2273000	2526000	1546000	1836000	1845000	2436000	1592000	2509000	1935000	2739000	1772000	3845000	2208000	1522000	1660000	1899000	2831000	2328000	1231000	2386000	1136000	1560000	5083000	2740000	1915000	1098000	1401000	2049000	2013000	1950000	1981000
Com_459_neg	Quinic acid	奎尼酸	C7H12O6	192.17	0.998	Organic Acid And Its Derivatives	Organic Acid And Its Derivatives	有机酸及其衍生物	有机酸及其衍生物	"77-95-2"	HMDB0003072	C00296		170500	2399000	131100	223800	287800	464200	177000	66670	269200	318200	1286000	88470	221800	1025000	181800	506700	1146000	368900	184900	84270	105700	109100	129100	172100	282000	422700	100100	113200	501500	196000	287200	366300	350200	299200
Com_460_neg	Inositol	肌醇	C6H12O6	180.16	0.85	Alcohols and polyols	Alcohols and polyols	醇类及其多元醇	醇类及其多元醇	"87-89-8"	HMDB0000211	C00137		10290	50970	41240	126300	80580	17260	14260	60770	3785	15420	167600	20310	40880	178800	8588	56690	2071000	93640	22680	176600	7957	2290000	8571	25610	30010	82290	24390	8848	1941000	43760	210400	228300	197000	208300
Com_461_neg	Lauric Acid	月桂酸	C12H24O2	200.32	7.28	Lipids	Fatty Acyls	脂质	脂肪酰类	"143-07-7"	HMDB0303348	C02679	LMFA01010012	71670	97410	79900	76790	72020	90520	71290	77680	72570	70170	69530	69440	75980	77880	67020	75910	67400	69870	95810	72900	93240	76960	77570	71750	72670	67910	76780	197600	70430	77670	73970	78680	74650	71960
Com_462_neg	2-Deoxyuridine	2'-脱氧尿苷	C9H12N2O5	228.202	2.556	Nucleotide And Its Derivates	Nucleotide And Its Derivates	核苷酸及其衍生物	核苷酸及其衍生物	"951-78-0"	HMDB0000012	C00526		11490	17380	31940	19900	7025	6245	26830	5551	4416	21012	15930	4747	12840	358226	15770	5819	23850	7887	102300	62880	61480	11260	25320	4590	10950	4023	173200	94830	6761	49230	19370	23620	28920	25230
Com_463_neg	3,4-Dihydroxyphenylacetic acid	3,4-二羟基苯乙酸	C8H8O4	168.15	4.949	Organic Acid And Its Derivatives	Benzoic Acid And Its Derivatives	有机酸及其衍生物	苯甲酸及其衍生物	"102-32-9"	HMDB0001336	C01161		30440	13460	28840	44160	30900	18780	24500	14540	19600	26790	12830	14970	27300	29310	25620	83310	17131	27490	10770	22290	14010	17860	70500	24950	17335	34650	12980	12420	5642	18300	20510	17030	24950	19100
Com_464_neg	Deoxyguanosine	脱氧鸟苷	C10H13N5O4	267.241	3.181	Nucleotide And Its Derivates	Nucleotide And Its Derivates	核苷酸及其衍生物	核苷酸及其衍生物	"961-07-9"	HMDB0000085	C00330		256300	1274000	560600	337500	138000	243400	1691000	324700	511500	20900	188500	42650	148600	30350	471500	112300	2616000	166700	1765000	2199000	842700	2524000	108535	40518	1345000	554700	11340000	5093000	986200	1727000	872400	1593000	1511000	937600
Com_465_neg	Trehalose	海藻糖	C12H22O11	342.296	0.962	Carbohydrates And Its Derivatives	Carbohydrates And Its Derivatives	糖类及其衍生物	糖类及其衍生物	"99-20-7"	HMDB0000975	C01083		269000	107800	214700	132300	66420	249000	395000	178000	331000	50540	166400	77210	48720	70220000	993100	71030	2436000	70970	92530	20000	799600	107300	131500	25570	61020	66040	425700	51170	124800	74210	2789000	3680000	3464000	3610000
Com_466_neg	UMP	尿苷-5-单磷酸	C9H13N2O9P	324.181	1.037	Nucleotide And Its Derivates	Nucleotide And Its Derivates	核苷酸及其衍生物	核苷酸及其衍生物	"58-97-9"	HMDB0000288	C00105		33900	18680	37220	58780	43140	33910	37350	89660	22220	43250	67940	35660	15120	1220000	61350	8772	49610	47360	12310	2830	14080	23210	31430	16660	54660	45510	18060	15710	15220	21510	33110	36180	44430	33570
Com_467_neg	L-Threonine	L-苏氨酸	C4H9NO3	119.12	0.888	Amino Acid And Its Derivatives	Amino Acid And Its Derivatives	氨基酸及其衍生物	氨基酸及其衍生物	"72-19-5"	HMDB0000167	C00188		1540000	1605000	1118000	1626000	1736000	1212000	1080000	1354000	1826000	1153000	1760000	1313000	1956000	1268000	2802000	1534000	1080000	1194000	1403000	1930000	1565000	836700	1705000	758900	1135000	3762000	1949000	1412000	797100	889600	1317000	1349000	1426000	1440000
Com_468_neg	L-Asparagine	L-天冬门酰胺	C4H8N2O3	132.12	0.843	Amino Acid And Its Derivatives	Amino Acid And Its Derivatives	氨基酸及其衍生物	氨基酸及其衍生物	"70-47-3"	HMDB0000168	C00152		197500	314500	461700	408400	157800	315100	98030	189500	501900	251800	528500	173000	327100	2902000	731100	223300	275400	335000	1778000	205900	553800	147000	394600	63360	388300	1059000	439000	645100	99900	134400	417600	433500	415200	427600
Com_469_neg	Biopterin	生物蝶呤	C9H11N5O3	237.215	2.097	Organoheterocyclic compounds	Pterins and derivatives	有机杂环化合物	蝶呤及其衍生物	"22150-76-1"	HMDB0000468	C06313		25500	76220	118900	37440	57175	75420	432100	30700	164300	49980	6186	29372	43880	678257	62450	169508	322400	94389	27500	63270	69790	535700	114400	346200	149500	1733000	804400	38040	1063000	723100	195700	230200	231300	175700
Com_470_neg	Methylmalonate	甲基丙二酸	C4H6O4	118.09	1.938	Organic Acid And Its Derivatives	Organic Acid And Its Derivatives	有机酸及其衍生物	有机酸及其衍生物	"516-05-2"	HMDB0000202	C02170		2238000	2519000	4945000	13520000	9831000	7127000	25910000	18010000	91020000	1086000	1144000	2451000	7913000	2984000	6065000	752400	32580000	2999000	90480000	77410000	6176000	240500	1673000	57160000	47690000	2740000	121100000	49880000	19590000	100700000	35860000	36890000	36960000	34450000
Com_471_neg	Dulcitol	己六醇	C6H14O6	182.17	0.897	Carbohydrates And Its Derivatives	Carbohydrates And Its Derivatives	糖类及其衍生物	糖类及其衍生物	"608-66-2"	HMDB0011632	C01697		186600	29900	70770	18410	49840	79320	180700	23650	140500	40190	13570	35040	31860	60130	28990	58220	37020	53190	28530	268400	189800	593200	38610	17920	66460	37710	135800	23140	144000	6933	71470	70610	69000	72860
Com_472_neg	DL-Panthenol	DL-泛酰醇	C9H19NO4	205.25	4.647	Lipids	Fatty Acyls	脂质	脂肪酰类	"16485-10-2"				5884	12010	4962	2705	11600	3254	11210	3219	6589	13700	4290	8760	5694	9891	4189	15710	3532	6584	11320	26870	9015	6422	5932	1521	5345	3527	3038	7026	5223	12610	6213	7797	4623	8618
Com_473_neg	Gluconolactone	葡糖酸内酯	C6H10O6	178.14	1.02	Amino Acid And Its Derivatives	Amino Acid And Its Derivatives	氨基酸及其衍生物	氨基酸及其衍生物	"90-80-2"	HMDB0000150	C00198		105400	67630	60890	107500	193700	78650	25450	91230	86480	38460	51800	47960	58760	130000	177200	50550	37020	53700	25510	15200	44680	37640	61730	35460	80220	119200	88270	37580	32060	28050	58540	66970	55590	56680
Com_474_neg	Triacanthine	N6-(2-异戊烯基)腺嘌呤	C10H13N5	203.24	6.178	Nucleotide And Its Derivates	Nucleotide And Its Derivates	核苷酸及其衍生物	核苷酸及其衍生物	"2365-40-4"		C08435		2863	6646	3609	18180	5514	12480	7644	10370	7666	2449	15780	4123	13620	4169	3432	18750	1746	3935	13660	8989	3058	7265	11050	3592	4988	54850	18760	3303	5116	1570	7318	10470	8096	9081
Com_475_neg	Sebacic acid	癸二酸	C10H18O4	202.248	8.111	Organic Acid And Its Derivatives	Organic Acid And Its Derivatives	有机酸及其衍生物	有机酸及其衍生物	"111-20-6"	HMDB0000792	C08277	LMFA01170006	616100	502200	772100	2751000	2399000	827100	257200	1498000	755600	4156000	569400	633500	2823000	572600	754500	3547000	617700	1798000	415200	229000	605100	242200	1633000	293400	379000	926400	947400	1063000	323100	196100	976600	1034000	1072000	1062000
Com_476_neg	2-Methylpentanedioic acid	2-甲基戊二酸	C6H10O4	146.14	5.012	Organic Acid And Its Derivatives	Organic Acid And Its Derivatives	有机酸及其衍生物	有机酸及其衍生物	"617-62-9"	HMDB0000422			620100	226700	819500	1032000	627300	289800	45510	329500	368900	876600	189700	135800	445700	495900	679800	1913000	83550	972500	127800	123500	117000	38160	1956000	50980	78490	190800	184600	220500	52610	70090	421700	444600	478700	435800
Com_477_neg	2-Hydroxybutyric acid	2-羟基丁酸	C4H8O3	104.1	2.741	Organic Acid And Its Derivatives	Organic Acid And Its Derivatives	有机酸及其衍生物	有机酸及其衍生物	"600-15-7"	HMDB0000008	C05984	LMFA01050342	85050	804200	59590	440800	595700	310300	56990	15950	240600	73120	13810	206700	25800	514700	115600	281900	1335000	83440	290600	2529000	680500	151500	55380	414500	117300	2107000	383300	284100	425400	66000	370500	388300	395600	376300
Com_478_neg	N-Acetyl-L-methionine	N-乙酰-L-蛋氨酸	C7H13NO3S	191.25	5.315	Amino Acid And Its Derivatives	Amino Acid And Its Derivatives	氨基酸及其衍生物	氨基酸及其衍生物	"65-82-7"	HMDB0011745	C02712		341400	1825000	1084000	741900	817600	249900	187200	192300	1060000	1415000	506100	338200	1287000	123900	363600	520900	159900	181000	3654000	2192000	1320000	134600	206800	53830	198500	2315000	1978000	4141000	148800	194100	859300	907600	907000	924900
Com_479_neg	Octanedioic acid	辛二酸	C8H14O4	174.19	6.649	Organic Acid And Its Derivatives	Organic Acid And Its Derivatives	有机酸及其衍生物	有机酸及其衍生物	"505-48-6"	HMDB0000893	C08278		329400	121900	360800	267900	291000	324800	49560	140300	215700	715900	93610	113200	405700	135600	239300	160100	65920	176400	99270	108400	108700	58850	146200	78500	75210	114200	236200	156000	77730	54880	171800	167100	171800	170800
Com_480_neg	N-Acetyl-D-glucosamine	N-乙酰-D-氨基葡萄糖	C8H15NO6	221.208	0.984	Carbohydrates And Its Derivatives	Carbohydrates And Its Derivatives	糖类及其衍生物	糖类及其衍生物	"7512-17-6"	HMDB0000215	C00140		18170	177000	142600	159700	141800	53250	224000	70600	92730	16800	232800	196500	73780	9753	98350	46610	86680	14400	30060	190800	25180	44560	78830	118200	73950	157100	71880	49250	79700	151000	74470	63740	55090	54560
Com_481_neg	N-Acetyl-L-tyrosine	N-乙酰-L-酪氨酸	C11H13NO4	223.23	5.17	Amino Acid And Its Derivatives	Amino Acid And Its Derivatives	氨基酸及其衍生物	氨基酸及其衍生物	"537-55-3"	HMDB0000866			151400	463800	655000	406400	143300	168000	335600	142900	188100	551800	96250	113600	317100	80270	253900	368200	81260	136800	1257000	2228000	727900	59910	222600	67750	134800	256300	799400	489500	35190	169200	338200	333700	336000	318200
Com_482_neg	(R)-3-Hydroxyisobutyric acid	(R)-3-羟基异丁酸	C4H8O3	104.104	2.37	Organic Acid And Its Derivatives	Organic Acid And Its Derivatives	有机酸及其衍生物	有机酸及其衍生物	"1910-47-0"	HMDB0000336	C01188		218800	171100	396600	6066	8397	125500	22460	36200	68970	3739	19630	45700	31260	16150	60830	14430	61390	38914	152800	123800	223600	16180	23530	12880	110400	141000	213900	196700	60090	28630	80760	83520	82260	74250
Com_483_neg	2-Hydroxybutanoic acid	(S)-2-羟基丁酸	C4H8O3	104.104	2.64	Organic Acid And Its Derivatives	Organic Acid And Its Derivatives	有机酸及其衍生物	有机酸及其衍生物	"3347-90-8"	HMDB0000008	C05984	LMFA01050342	16360	28950	127000	28280	74680	34770	9605	16480	10830	38720	43250	21310	57500	9886	30389	353500	381600	19940	24820	179600	60740	4200	18620	23690	182000	37270	138200	201400	31640	39250	68150	71390	72100	53250
Com_484_neg	dATP	脱氧三磷酸腺苷	C10H16N5O12P3	491.001	0.73	Nucleotide And Its Derivates	Nucleotide And Its Derivates	核苷酸及其衍生物	核苷酸及其衍生物	"1927-31-7"	HMDB0001532	C00131		14180	126200	24220	5586	12580	25460	11900	16210	25850	18716	15200	17120	32760	24750	13870	88490	23090	27790	34290	5006	50990	37280	25130	12200	15800	42390	30250	58870	4647	40820	36480	31180	36400	31130
Com_485_neg	1,3 bisphosphoglycerate	1,3-甘油二酯	C3H8O10P2	266.04	12.04	Lipids	Glycerolipids	脂质	甘油脂类		HMDB0001270	C00236		139000	161000	165500	131300	155200	142600	147500	163300	171900	165800	157300	153100	138700	138500	150300	154200	147800	136200	139900	133900	144300	166400	124300	765200	144300	152800	146100	128300	169100	137800	126100	118200	131900	135200
Com_486_neg	1,5-Anhydro-D-Glucitol	1,5-酐-D-山梨糖醇	C6H12O5	164.156	1.11	Carbohydrates And Its Derivatives	Sugar Alcohols	糖类及其衍生物	糖醇	"154-58-5"	HMDB0244228	C07326		33800	42680	32690	45230	71470	156800	609800	8416	18189	19350	24480	25040	14815	19180	29440	20680	28280	216300	12387	50090	146800	6986	19170	54120	17790	61370	151400	19920	640800	156600	51120	65050	39750	52870
Com_487_neg	12(S)-HETE	12-羟二十烷四烯酸	C20H32O3	320.466	13.03	Lipids	Eicosanoid	脂质	氧化脂质	"54397-83-0"	HMDB0006111	C14777	LMFA03060064	18657	10750	37570	3159	2082	12204	5286	1640	26860	3280	11900	18630	51160	103000	5725	42718	6129	2444	11136	7007	10350	66290	6029	102000	10125	16950	50500	3902	4222	49520	18830	18830	18590	19120
Com_488_neg	13-Hpotre(R)	13-过氧十八碳三烯酸	C18H30O4	310.428	11.93	Lipids	Eicosanoid	脂质	氧化脂质	"121107-97-9"				21090	28260	27860	53360	15630	25150	37846	39980	6978	40830	322600	11670	110400	513300	1357000	4263	11670	14390	31270	8699	33850	123100	24890	119000	9577	59220	38130	33300	15480	29865	104000	108500	107600	116600
Com_489_neg	1-Methylhistamine	1-甲基组胺	C6H13Cl2N3	198.09	0.95	Amines	Amines	胺类	胺类	"6481-48-7"	HMDB0000898	C05127		8814000	20470000	3081000	117200	597500	1139000	316800	959600	2873000	57280	2059000	14960000	20330000	10780000	23460	12880000	6365000	1618000	22350000	19140000	15470000	138500	12440000	331000	9258000	4554000	10670000	15920000	747300	1944000	3113000	3866000	3860000	3338000
Com_490_neg	2,3-Dinor-TXB2	2,3-二正凝血恶烷	C18H30O6	342.427	0.97	Lipids	Eicosanoid	脂质	氧化脂质	"63250-09-9"	HMDB0002904		LMFA03030003	304300	80490	277100	165800	105900	136300	147900	120800	304300	24830	164500	62620	27760	38430000	687300	116200	1033000	148300	69490	11030	384500	39540	205600	103932	61220	62860	363900	34440	36340	10560	1250000	1798000	1865000	1607000
Com_491_neg	20-Carboxy-Leukotriene B4	20-羧基白三烯B4	C20H30O6	366.449	13.82	Lipids	Fatty Acyls	脂质	脂肪酰类	"80434-82-8"	HMDB0006059	C05950	LMFA03020016	6979	8583	4493	6347	7381	2919	1497	4738	2223	5052	2193	2091	2011	2278	1706	1242	4130	3253	3510	9650	3117	7214	2179	2242	1118	17993	4191	7176	3918	6045	1442	1600	894	1822
Com_492_neg	21-Deoxycortisol	脱氧皮质醇	C21H30O4	346.461	13.21	Lipids	Steroids Hormones	脂质	类固醇激素	"641-77-0"	HMDB0004030	C05497	LMST02030195	17653	14560	165700	27062	30072	22507	10949	42008	37616	3603	5056	34550	53950	59220	6836	13037	10960	28812	22630	2646	257100	26030	10279	13580	26148	84150	251500	547500	2118	2644	39880	39530	47810	44230
Com_493_neg	dADP	2'-脱氧腺苷-5'-二磷酸	C10H15N5O9P2	411.202	0.75	Nucleotide And Its Derivates	Nucleotide And Its Derivates	核苷酸及其衍生物	核苷酸及其衍生物	"2793-06-8"	HMDB0001508	C00206		20140	10590	5327	19570	18270	12990	9767	16460	10520	3537	16420	21860	15740	21950	13930	12460	14750	13530	6881	11023	7073	11360	9224	19370	10450	6523	6734	3870	5101	11270	7876	11100	5569	6090
Com_494_neg	2-deoxyglucose-6-phosphate	6-磷酸-2-脱氧葡萄糖	C6H13O8P	244.136	0.98	Nucleotide And Its Derivates	Nucleotide And Its Derivates	核苷酸及其衍生物	核苷酸及其衍生物	"3573-50-0"				200400	98530	187300	186600	118200	188600	54100	841700	334100	292600	77460	94000	21210	78380	153300	40800	163900	225500	21240	165800	27090	44380	161300	32110	41540	157700	119800	45790	93340	82330	166300	184700	179800	182200
Com_495_neg	2-Hydroxy-2-methylbutanedioic acid	2-羟基-2-甲基丁二酸	C5H8O5	148.114	1.5	Lipids	Fatty Acyls	脂质	脂肪酰类	"597-44-4"	HMDB0000426	C00815		386500	967900	947500	1541000	1482000	964600	1697000	59190	336000	258800	61230	166900	1548000	276700	281800	629900	142500	451800	161800	12460000	555300	1032000	90390	1839000	177000	6618000	1325000	8184000	6762000	3171000	1377000	1708000	1484000	1569000
Com_496_neg	2-Isopropylmalate	2-异丙基苹果酸	C7H12O5	176.167	5.46	Organic Acid And Its Derivatives	Organic Acid And Its Derivatives	有机酸及其衍生物	有机酸及其衍生物		HMDB0000402	C02504		5071	2207000	143100	644100	133200	83220	78190	67860	317300	42860	16540	607300	276000	233500	158300	259300	807800	36360	818300	667000	30690	239000	412200	45250	890200	174600	7874000	347800	413900	1108000	554000	578800	592600	596900
Com_497_neg	alpha-Ketocaproic acid	2-酮基己酸	C6H10O3	130.142	6.08	Organic Acid And Its Derivatives	Organic Acid And Its Derivatives	有机酸及其衍生物	有机酸及其衍生物	"2492-75-3"	HMDB0001864	C00902		421300	75210	537200	329200	470700	176200	95070	81690	388900	611800	59320	174100	210700	68440	279500	215100	18740	177200	33490	63220	196900	107734	176800	61950	21570	141500	216200	300800	178500	55460	168400	190000	194900	168100
Com_498_neg	3-(2-Naphthyl)-D-Alanine	3-(2-萘基)-D-丙氨酸	C13H13NO2	215.248	6.22	Amino Acid And Its Derivatives	Amino Acid And Its Derivatives	氨基酸及其衍生物	氨基酸及其衍生物	"76985-09-6"				21080	22430	20850	22520	38460	23580	19450	16330	17510	16090	20260	29410	15530	28400	18330	26470	19600	19270	35080	30050	16230	18000	18930	15070	17620	21710	20650	17110	17050	30070	22270	24650	28020	26000
Com_499_neg	3-Methylsalicylate	3-甲酚磺酸	C8H8O3	152.147	0.71	Organic Acid And Its Derivatives	Benzoic Acid And Its Derivatives	有机酸及其衍生物	苯甲酸及其衍生物	"83-40-9"	HMDB0002390	C14088		76160	153800	54910	67450	88270	78580	59970	99870	99790	33550	95420	66980	119800	68620	76000	117200	95680	93290	140900	105400	107300	69310	78010	70090	53560	132200	86310	100700	112900	92840	108300	80200	74760	71440
Com_500_neg	3-Phosphoglyceric acid	3-磷酸甘油酸	C3H7O7P	186.06	1.03	Carbohydrates And Its Derivatives	Carbohydrates And Its Derivatives	糖类及其衍生物	糖类及其衍生物	"3443-58-1"	HMDB0000807	C00597		82620	115400	219600	64970	46410	514300	160000	12740	338900	106400	176300	23450	192800	104900	484600	56030	98490	53650	82620	324200	73450	68210	87830	110900	164200	354400	363100	101800	141700	120500	191700	213800	189600	215000
Com_501_neg	4-Pyridoxic acid	4-吡啶酸	C8H9NO4	183.161	2.94	Organoheterocyclic compounds	Pyridine And Its Derivatives	有机杂环化合物	吡啶及其衍生物	"82-82-6"	HMDB0000017	C00847		578900	1178000	1593000	1018000	813900	1916000	9019000	888000	24210000	4413000	1058000	545100	1511000	320200	1595000	4924000	342600	2021000	2617000	136300	8645000	527700	1997000	68590	669800	2226000	4066000	4783000	242100	164300	2680000	2748000	2893000	2903000
Com_502_neg	ARCAR	5-氨基咪唑-4-甲酰胺-1-β-D-呋喃核糖苷5-一磷酸盐	C9H15N4O8P	338.211	1.06	Nucleotide And Its Derivates	Nucleotide And Its Derivates	核苷酸及其衍生物	核苷酸及其衍生物	"3031-94-5"				49080	5299	90280	374600	302500	232500	58940	441900	36200	425900	311800	93900	20110	141600	135700	20170	237400	456700	8059	10440	11110	50270	17460	2345	68680	36930	14180	9805	26670	86480	71500	72970	70010	76480
Com_503_neg	6-Phospho-D-glucono-1,5-lactone	6-磷酸-葡萄糖-1,5-内酯	C6H11O9P	258.12	0.97	Carbohydrates And Its Derivatives	Sugar Acids And Its Derivatives	糖类及其衍生物	糖酸及其衍生物	"2641-81-8"	HMDB0062628	C01236		83610	129200	110300	153300	93600	338800	48440	82430	111600	75160	145900	71000	19540	53710	136100	41150	318000	77910	29440	65320	37310	116500	66130	54600	71190	225800	70300	115300	113100	43040	81260	89980	98260	77450
Com_504_neg	6-Phospho-D-gluconate	6-磷酸葡萄糖酸	C6H13O10P	276.135	0.98	Carbohydrates And Its Derivatives	Sugar Acids And Its Derivatives	糖类及其衍生物	糖酸及其衍生物	"921-62-0"	HMDB0062800	C00345		75620	45140	141400	86210	131700	173000	31700	154700	89400	71370	91900	55640	14340	37400	122400	28200	151600	103300	13130	17530	2109	76280	43000	9721	141400	215600	28030	20890	24840	20570	66300	74660	69900	60050
Com_505_neg	7Z, 10Z, 13Z, 16Z, 19Z-docosapentaenoic acid	7Z,10Z,13Z,16Z,19Z-二十二碳五烯酸	C22H34O2	330.504	10.26	Lipids	Fatty Acyls	脂质	脂肪酰类	"24880-45-3"	HMDB0006528	C16513	LMFA04000044	4963	4046	1621	6318	1122	7169	7213	4334	5647	2173	4323	2455	1361	73099	7254	1680	4092	3419	7786	9713	1237	8503	7450	6072	3511	5966	3936	8447	4659	10225	2973	2055	1636	2814
Com_506_neg	8(R)-Hydroxy-(5Z,9E,11Z,14Z)-eicosatetraenoic acid	8(R)-羟基二十碳四烯酸	C20H32O3	320.466	13.08	Lipids	Eicosanoid	脂质	氧化脂质	"105500-09-2"			LMFA03060021	18657	8577	32120	4200	2208	1309	1415	6886	1078	4237	10410	15700	48570	94410	2336	42718	4917	3968	1479	6136	9006	54670	1312	91290	6456	22470	43910	5954	2967	47140	15580	13930	14410	16790
Com_507_neg	9,10-Dihome	(±)9,10-二羟基-12Z-十八碳烯酸	C18H34O4	314.46	11.33	Lipids	Eicosanoid	脂质	氧化脂质	"53734-70-6"	HMDB0004704		LMFA02000229	613100	461200	207500	348400	62330	316500	10500	174100	46740	77390	690000	1385000	37040	182400	4150000	86020	417800	19450	473800	18380	118800	71310	752100	57130	363200	520800	48020	1053000	101500	10060	371000	409100	404800	419700
Com_508_neg	9(S)-HPODE	9-Hpode	C18H32O4	312.444	10.83	Lipids	Fatty Acyls	脂质	脂肪酰类	"29774-12-7"	HMDB0006940	C14827	LMFA02000012	38010	91760	60240	85040	14990	63530	1821	31860	9816	35660	75480	231800	14280	51110	362100	56067	49310	2368	158400	5440	76890	62660	216600	12650	41770	44310	38550	299700	9869	53656	64670	67400	62030	69800
Com_509_neg	acetoacetate	乙酰乙酸	C4H6O3	102.089	1.69	Organic Acid And Its Derivatives	Organic Acid And Its Derivatives	有机酸及其衍生物	有机酸及其衍生物	"541-50-4"	HMDB0304256	C00164		64900	67050	131200	141600	125300	107200	137800	8540	26050	166600	57752	24820	164600	53640	60960	65460	16010	49910	19550	913000	55540	80820	27380	133400	11400	442700	98780	602900	540900	239400	136700	161000	123600	135900
Com_510_neg	Acetyl phosphate	乙酰磷酸	C2H5O5P	140.032	0.9	Organic Acid And Its Derivatives	Organic Acid And Its Derivatives	有机酸及其衍生物	有机酸及其衍生物	"590-54-5"	HMDB0001494	C00227		22550	20162	22000	21930	18720	19180	9936	69480	25274	26000	40050	55770	12500	98560	17970	13550	20030	39650	13430	16184	19520	16174	8101	16500	14960	20572	20640	6914	10110	21150	19180	10140	10370	19400
Com_511_neg	Ala-trp	L-丙氨酰-L-色氨酸	C14H17N3O3	275.303	5.46	Amino Acid And Its Derivatives	Amino Acid And Its Derivatives	氨基酸及其衍生物	氨基酸及其衍生物	"16305-75-2"	HMDB0013209			11590	31560	19680	33240	26340	17930	66560	22980	10930	35420	35800	11240	16100	6710	50410	44780	20820	25710	16640	50470	2115	46640	23040	99610	6930	84620	64550	47790	70470	69180	34970	36390	32800	33990
Com_512_neg	allantoate	尿囊酸	C4H7N4O4-	175.12	1.06	Organic Acid And Its Derivatives	Organic Acid And Its Derivatives	有机酸及其衍生物	有机酸及其衍生物		HMDB0001209	C00499		301100	98510	158400	394300	202200	142800	208800	364000	633600	1698000	356500	158200	427400	128300	871100	133000	84600	721500	132300	149700	160800	47690	509000	55170	104147	586500	332600	770000	136500	106700	290700	239000	311100	293600
Com_513_neg	Alloxan	四氧嘧啶	C4H4N2O5	160.085	0.7	Organoheterocyclic compounds	Pyrimidines and pyrimidine derivatives	有机杂环化合物	嘧啶及其衍生物	"2244-11-3"	HMDB0002818			34580000	111400000	14920000	24610000	33470000	70300000	27850000	49530000	35030000	5218000	32010000	33480000	45470000	34740000	31620000	82930000	46980000	50340000	47690000	17730000	44470000	38400000	38460000	36840000	33300000	48300000	44850000	55620000	17690000	51500000	36600000	43100000	40510000	40800000
Com_514_neg	Anthranilic acid	邻氨基苯甲酸	C7H7NO2	137.14	1.44	Organic Acid And Its Derivatives	Benzoic Acid And Its Derivatives	有机酸及其衍生物	苯甲酸及其衍生物	"118-92-3"	HMDB0001123	C00108		98870	187100	573600	799100	541800	383800	195100	729400	462800	491400	550400	185700	492500	223100	187300	204600	125500	318600	478900	264700	29300	100200	462100	25690	279900	510700	615500	75280	79670	292700	312800	320900	305000	330000
Com_515_neg	Butylmalonic acid	丁基丙二酸	C7H12O4	160.168	0.7	Organic Acid And Its Derivatives	Organic Acid And Its Derivatives	有机酸及其衍生物	有机酸及其衍生物	"534-59-8"				15720000	43450000	5748000	9982000	14270000	29320000	11240000	21020000	14300000	2400000	13780000	13080000	18920000	15400000	12950000	34120000	20560000	20820000	18150000	6398000	18560000	16340000	15550000	17370000	13650000	16970000	17820000	20980000	5987000	19820000	16570000	17140000	17310000	16110000
Com_516_neg	Carbamoylphosphate	氨甲基酰磷酸	CH4NO5P	141.02	0.86	Organic Acid And Its Derivatives	Organic Acid And Its Derivatives	有机酸及其衍生物	有机酸及其衍生物	"590-55-6"	HMDB0001096	C00169		3925	10470	29000	11890	14840	9693	165400	111800	8162	20000	30600	5499	4932	740500	15280	41861	13270	29820	14683	2722	3986	3254	33840	9819	5273	6123	3720	18896	158900	39390	26340	27050	16790	26540
Com_517_neg	cholesteryl sulfate	胆甾醇硫酸盐	C27H46O4S	466.717	0.94	Lipids	Steroids Hormones	脂质	类固醇激素	"1256-86-6"	HMDB0000653	C18043	LMST05020016	10370	100300	70110	59060	16530	68520	2041	10950	17340	40060	27850	17490	3191	8439	9329	7596	11660	12440	11360	5645	13820	17980	56780	2059	20300	46880	32730	11390	28200	1923	12250	10030	10020	9680
Com_518_neg	cis-4-Hydroxy-D-proline	顺式-4-羟基-D-脯氨酸	C5H9NO3	131.13	2.26	Organic Acid And Its Derivatives	Organic Acid And Its Derivatives	有机酸及其衍生物	有机酸及其衍生物	"2584-71-6"	HMDB0060460	C03440		628500	712300	1429000	1075000	725300	633800	263100	495700	1300000	1136000	775600	460000	951600	414500	1140000	616600	508100	531700	883300	622600	1164000	306100	968900	315600	363500	1684000	1599000	1489000	143700	337300	794300	804200	767900	784600
Com_519_neg	Citraconic acid	柠康酸	C5H6O4	130.099	1.56	Lipids	Fatty Acyls	脂质	脂肪酰类	"498-23-7"	HMDB0000634	C02226	LMFA01170099	409700	1371000	822100	1773000	1289000	715200	1660000	128400	238000	263600	182200	346900	1450000	1022000	360400	644800	143000	486700	217300	8691000	581800	1019000	175400	2439000	184400	6451000	1259000	7569000	5584000	2944000	1545000	1491000	1540000	1575000
Com_520_neg	Cyclohexylsulfamate	环拉酸	C6H13NO3S	179.237	1.2	Organic Acid And Its Derivatives	Organic Acid And Its Derivatives	有机酸及其衍生物	有机酸及其衍生物	"100-88-9"	HMDB0031340	C02824		9742	25940	18360	16740	18560	24620	2412	33420	46450	6088	7428	11470	10480	7763	7436	16790	9959	14330	10640	3095	4771	1913	21680	6842	10340	15000	5690	9362	6724	2028	20920	18430	18280	11690
Com_521_neg	Cytidine 3'-phosphate	胞啶-3'-单磷酸	C9H14N3O8P	323.197	1.22	Nucleotide And Its Derivates	Nucleotide And Its Derivates	核苷酸及其衍生物	核苷酸及其衍生物	"84-52-6"	HMDB0240312	C05822		18177	3163	1950	1834	12140	5825	5122	3216	18530	3820	5678	1965	2991	469700	14425	2813	8239	4928	18203	6443	13655	2219	6370	3692	6640	11880	30367	20384	10570	26650	12860	7233	5111	12520
Com_522_neg	D-2-Aminoadipic acid	D-2-氨基己二酸	C6H11NO4	161.156	18.5	Organic Acid And Its Derivatives	Organic Acid And Its Derivatives	有机酸及其衍生物	有机酸及其衍生物	"7620-28-2"				99660	110700	96830	93090	105300	93180	104400	99990	92860	118300	103000	96480	105400	93180	95200	123000	79220	99580	99990	95410	99450	100900	74620	95500	89370	106800	83300	124100	108900	104900	82110	97290	99050	104300
Com_523_neg	D-Arabinose 5-phosphate	D-阿拉伯糖5-磷酸酯	C5H11O8P	230.11	0.9	Carbohydrates And Its Derivatives	Carbohydrates And Its Derivatives	糖类及其衍生物	糖类及其衍生物	"13137-52-5"	HMDB0011734	C01112		43660	11380	35110	209600	128400	92340	74430	408700	19930	138100	353500	80520	31540	147800	40150	35170	73180	224300	9015	26090	10290	24140	22780	20150	33630	56970	20000	21990	467700	196400	59430	69120	59790	53860
Com_524_neg	Deoxyribose 5-Phosphate	2-脱氧核糖-5-磷酸	C5H11O7P	214.11	0.82	Nucleotide And Its Derivates	Nucleotide And Its Derivates	核苷酸及其衍生物	核苷酸及其衍生物	"7685-50-9"	HMDB0001031	C00673		54120	69180	90880	211800	64930	101100	115000	48890	91140	112100	76560	75880	70250	84550	80920	23030	40880	31310	121900	70450	108200	146400	121400	4845	120100	167600	179400	131800	24060	25400	84580	115300	123000	97210
Com_525_neg	D-Erythrose 4-phosphate	D-赤藓糖-4-磷酸	C4H9O7P	200.084	0.95	Carbohydrates And Its Derivatives	Carbohydrates And Its Derivatives	糖类及其衍生物	糖类及其衍生物	"585-18-2"	HMDB0001321	C00279		226800	525400	617300	611800	791300	1179000	75740	382000	562400	359700	521600	364400	93930	41120	282600	90290	257500	196900	123400	146800	42150	110000	689300	185900	247500	209900	204800	373200	81140	253100	240800	300400	326800	296700
Com_526_neg	D-Fructose 1,6-bisphosphate	D-果糖-1,6-二磷酸	C6H14O12P2	340.116	0.86	Carbohydrates And Its Derivatives	Sugar Acids And Its Derivatives	糖类及其衍生物	糖酸及其衍生物	"488-69-7"	HMDB0001058	C05378		57570	48750	133700	65510	48180	138300	26620	130100	17780	41690	66130	33530	19810	58960	36110	41045	148600	50120	17140	5909	31153	14650	51260	7223	67440	42380	24950	22060	19290	22510	35860	38150	40070	53320
Com_527_neg	D-Galactonic acid	D-半乳糖酸	C6H12O7	196.155	0.92	Organic Acid And Its Derivatives	Organic Acid And Its Derivatives	有机酸及其衍生物	有机酸及其衍生物	"13382-27-9"	HMDB0253886	C00880		3087000	1313000	975100	1599000	6202000	1661000	641800	360300	240400	732700	431700	324100	1439000	10490000	12810000	263200	439500	566800	187500	299700	197100	1589000	474200	1720000	352100	3289000	2632000	1094000	278100	308000	1310000	1398000	1315000	1324000
Com_528_neg	D-Glucarate	葡萄糖二酸	C6H10O8	210.139	0.82	Carbohydrates And Its Derivatives	Carbohydrates And Its Derivatives	糖类及其衍生物	糖类及其衍生物	"87-73-0"	HMDB0000663	C00818		159800	178100	385300	656200	279600	371700	419600	162500	254700	511500	151200	127300	65920	1332000	138600	92770	1807000	180900	30680	95710	19030	48410	84700	15380	155700	380000	113400	22730	322700	21330	249600	266100	247300	256000
Com_529_neg	D-Gluconic acid	D-葡萄糖酸	C6H12O7	196.155	0.91	Carbohydrates And Its Derivatives	Sugar Acids And Its Derivatives	糖类及其衍生物	糖酸及其衍生物	"526-95-4"	HMDB0303730	C00257		6949000	2802000	2415000	3579000	14010000	3479000	1670000	717900	489000	1784000	923900	706600	3630000	20900000	27100000	659400	906900	1288000	412400	740600	402900	3930000	1083000	3977000	845200	7000000	5453000	2930000	966500	892000	2841000	3142000	2919000	3154000
Com_530_neg	D-Glucopyranose	β-D-葡萄糖	C6H12O6	180.156	0.87	Carbohydrates And Its Derivatives	Carbohydrates And Its Derivatives	糖类及其衍生物	糖类及其衍生物	"28905-12-6"	HMDB0304632	C00031		309800	266400	203900	284300	500800	459200	428300	192500	419400	165000	187600	193300	208500	259500	387100	214000	1005000	216700	174000	363600	203400	1647000	208000	322400	167100	1884000	319800	298100	530300	417100	367100	361800	372100	426300
Com_531_neg	D-Glucose 6-phosphate	D-葡萄糖-6-磷酸	C6H13O9P	260.136	0.92	Carbohydrates And Its Derivatives	Carbohydrates And Its Derivatives	糖类及其衍生物	糖类及其衍生物	"56-73-5"	HMDB0001401	C00092		1652000	4500000	2350000	19890000	1592000	15100000	1340000	6742000	1587000	1565000	31920000	4999000	253000	7978000	4654000	160800	83470000	1336000	525300	5890000	397500	3191000	1048000	1496000	7140000	2289000	994600	1374000	1257000	1067000	5126000	4933000	6156000	5418000
Com_532_neg	Dihydroxyacetone phosphate	磷酸二羟基丙酮	C3H7O6P	170.058	0.9	Carbohydrates And Its Derivatives	Carbohydrates And Its Derivatives	糖类及其衍生物	糖类及其衍生物	"57-04-5"	HMDB0001473	C00111		112500	6154	113800	107100	140000	146100	7827	182300	46920	163300	85790	247800	54920	194300	100200	40170	66970	117200	5892	48037	46109	52202	66620	12120	117300	56060	7227	97168	53663	10910	72860	62930	77840	82270
Com_533_neg	D-Lactic acid	D-羟基丙酸	C3H6O3	90.08	1.44	Organic Acid And Its Derivatives	Organic Acid And Its Derivatives	有机酸及其衍生物	有机酸及其衍生物	"10326-41-7"	HMDB0001311	C00256		3845	208000	3501	31890	24650	451900	2410	4268	63150	3929	4299	58570	8975	274100	22960	9554	429500	3031	19480	455900	25170	20370	16050	16710	42720	310100	211100	154200	1468000	391300	195900	238600	201800	152900
Com_534_neg	DL-o-Tyrosine	DL-O-酪氨酸	C9H11NO3	181.189	1.81	Organic Acid And Its Derivatives	Organic Acid And Its Derivatives	有机酸及其衍生物	有机酸及其衍生物	"2370-61-8"	HMDB0006050			13020000	15850000	27360000	21840000	16540000	18860000	342400	12650000	28630000	24440000	14130000	6449000	15080000	6834000	23180000	7320000	12280000	10640000	17440000	11920000	23080000	809000	19130000	900400	9517000	1681000	27830000	22270000	3413000	6299000	12250000	13560000	12990000	12790000
Com_535_neg	4-Hydroxyphenyllactate	对羟基苯乳酸	C9H10O4	182.173	5.02	Organic Acid And Its Derivatives	Organic Acid And Its Derivatives	有机酸及其衍生物	有机酸及其衍生物	"6482-98-0"				1066000	9300000	1745000	1521000	3165000	2028000	2681000	958900	1110000	565100	77810	775600	2962000	596400	1986000	2098000	2143000	1446000	607600	12670000	6919000	521100	120600	5287000	813600	1814000	1363000	9364000	18410000	1142000	2938000	3191000	3201000	3050000
Com_536_neg	D-Ribose 5-phophate	D-核糖-5-磷酸	C5H11O8P	230.11	0.89	Organic Acid And Its Derivatives	Organic Acid And Its Derivatives	有机酸及其衍生物	有机酸及其衍生物	"4300-28-1"	HMDB0001548	C00117		44230	69160	183500	179900	223800	161400	59110	41340	125800	75760	38680	32870	182000	19480	170700	22520	42960	45710	72900	69340	138100	125500	77230	4611	89810	200000	89570	57120	22540	14120	58230	78920	80670	82150
Com_537_neg	Sucrose	D-蔗糖	C12H22O11	342.297	0.99	Carbohydrates And Its Derivatives	Carbohydrates And Its Derivatives	糖类及其衍生物	糖类及其衍生物	"57-50-1"	HMDB0000258	C00089		189800	77400	141500	63240	30310	181200	396900	122500	233900	15990	107200	37900	39470	53920000	942700	41590	1385000	28650	85000	10880	543500	62680	82230	18450	54340	69650	320400	20620	79050	40100	2411000	2365000	2402000	2487000
Com_538_neg	dUMP	脱氧尿苷酸	C9H13N2O8P	308.182	0.92	Nucleotide And Its Derivates	Nucleotide And Its Derivates	核苷酸及其衍生物	核苷酸及其衍生物	"964-26-1"	HMDB0001409	C00365		50830	11710	118500	923900	516500	358500	86580	1026000	132200	453000	609200	165900	58570	62990	379600	39200	105600	1274000	3301	2981	3642	45780	65310	7146	61940	200600	17680	4944	14270	13350	135400	125400	146000	164300
Com_539_neg	D-Xylonate	木糖酸	C5H10O6	166.129	0.91	Organic Acid And Its Derivatives	Organic Acid And Its Derivatives	有机酸及其衍生物	有机酸及其衍生物	"526-91-0"	HMDB0242170	C00502		347800	7203000	1494000	1392000	532800	5549000	2747000	110000	875200	236000	596200	5772000	1925000	11150000	1010000	126300	11260000	461800	723900	1364000	188400	4600000	1143000	1360000	4282000	10990000	6160000	1716000	977200	889200	2482000	2427000	2640000	2527000
Com_540_neg	D-Xylulose 5-phosphate	D-木酮糖-5-磷酸	C5H11O8P	230.11	0.9	Carbohydrates And Its Derivatives	Carbohydrates And Its Derivatives	糖类及其衍生物	糖类及其衍生物	"4212-65-1"	HMDB0000868	C00231		31960	8147	17630	134300	132100	38580	86620	602100	20120	73960	481900	87210	15890	162800	40370	34360	60510	284700	11620	20340	9435	10900	19890	14830	34400	40930	19860	27650	584600	228700	61820	57660	52350	47000
Com_541_neg	Ethylmalonate	乙基丙二酸	C5H8O4	132.115	6.37	Organic Acid And Its Derivatives	Organic Acid And Its Derivatives	有机酸及其衍生物	有机酸及其衍生物	"601-75-2"	HMDB0000622			588100	2142000	1191000	2048000	2154000	15980000	3902000	58520	2347000	779100	44220	1257000	2086000	16670000	773900	1386000	851200	465900	2781000	3588000	1653000	1620000	247300	1453000	457700	10930000	1997000	6324000	1969000	610300	3189000	3234000	3193000	3148000
Com_542_neg	alpha-D-Galactose 1-phosphate	α-D-半乳糖-1-磷酸	C6H13O9P	260.136	0.87	Carbohydrates And Its Derivatives	Sugar Acids And Its Derivatives	糖类及其衍生物	糖酸及其衍生物	"2255-14-3"	HMDB0000645	C00446		66220	9602	23700	378000	291300	213300	60480	3537000	14730	317200	3346000	61340	3381	3176000	177100	46470	2010000	1845000	5704	6388	4279	45470	15970	8983	104300	26890	11550	8215	173000	64600	63170	69100	61940	64030
Com_543_neg	Gamma-Glu-Leu	γ-谷氨酸-亮氨酸	C11H20N2O5	260.287	5.09	Organic Acid And Its Derivatives	Organic Acid And Its Derivatives	有机酸及其衍生物	有机酸及其衍生物	"2566-39-4"	HMDB0011171			134700	861000	853800	1010000	387100	150300	532300	170900	444500	694000	304500	467400	1108000	130300	88200	253900	56880	234400	623700	2597000	380100	44900	430000	5286	50820	906400	2272000	1847000	318400	26210	500100	532100	555700	538800
Com_544_neg	Glutaric Acid	戊二酸	C5H8O4	132.115	0.7	Organic Acid And Its Derivatives	Organic Acid And Its Derivatives	有机酸及其衍生物	有机酸及其衍生物	"110-94-1"	HMDB0000661	C00489		1490000	10130000	3280000	1152000	2302000	1331000	2661000	848600	5200000	942000	2870000	1460000	3100000	2043000	1893000	6866000	2177000	2183000	16570000	16890000	4060000	2901000	3812000	1313000	4080000	9747000	10730000	9393000	13160000	3326000	5405000	5345000	6604000	5849000
Com_545_neg	Glycerol-3-phosphate	甘油磷酸酯	C3H9O6P	172.074	0.9	Lipids	Fatty Acyls	脂质	脂肪酰类	"57-03-4"	HMDB0252849	C03189		191400	40750	129700	492100	303800	476700	1664000	2295000	295600	264600	1403000	536800	101700	1342000	840500	126900	475100	1139000	106900	121200	1131000	855100	208400	95750	458200	765400	184700	98790	1700000	861100	444800	495200	530500	506000
Com_546_neg	Hydroxyglutaric acid	2-羟基-戊二酸	C5H8O5	148.11	1.45	Organic Acid And Its Derivatives	Organic Acid And Its Derivatives	有机酸及其衍生物	有机酸及其衍生物	"13095-47-1"	HMDB0000606	C01087		3114000	8909000	7178000	13410000	11680000	7372000	13570000	422400	1926000	2185000	328900	1543000	12120000	2235000	2392000	4065000	1621000	3531000	1363000	94970000	4743000	9400000	743400	15970000	1182000	46880000	11290000	66210000	54990000	25610000	12310000	13790000	13350000	12850000
Com_547_neg	Hydroxypyruvic acid	3-羟基-2-氧代丙酸	C3H4O4	104.061	2.17	Organic Acid And Its Derivatives	Organic Acid And Its Derivatives	有机酸及其衍生物	有机酸及其衍生物	"1113-60-6"	HMDB0001352	C00168		11430000	382200	1292000	147700	1085000	293300	369000	141300	206200	187200	74710	192100	233800	99880	286800	880400	1114000	264400	3063000	6319000	81670	560100	330800	757200	2115000	8554000	273100	114300	1241000	340500	1501000	1582000	1617000	1510000
Com_548_neg	IDP	二磷酸肌甘	C10H14N4O11P2	428.19	1.02	Nucleotide And Its Derivates	Nucleotide And Its Derivates	核苷酸及其衍生物	核苷酸及其衍生物	"86-04-4"	HMDB0003335	C00104		53010	65180	53280	45940	21160	636700	35400	130000	22940	9912	58590	42620	109900	50080	286300	44070	243100	46310	33990	20280	64580	66800	36420	32080	29060	117100	42340	82970	16640	136800	75060	71100	67840	80190
Com_549_neg	Indoxylsulfuric acid	吲哚硫酸	C8H7NO4S	213.21	5.62	Organic Acid And Its Derivatives	Organic Acid And Its Derivatives	有机酸及其衍生物	有机酸及其衍生物	"487-94-5"	HMDB0000682			107500	5217	27740	2639	12374	672600	2182	12120	15360	10739	13612	12270	39747	497363	48422	21556	12450	19658	18549	12500	49405	33934	659900	91750	10570	18240	68546	90366	37760	409400	54980	65620	58110	61800
Com_550_neg	L-(-)-Glyceric acid	L-甘油酸	C3H6O4	106.077	1	Carbohydrates And Its Derivatives	Sugar Acids And Its Derivatives	糖类及其衍生物	糖酸及其衍生物	"28305-26-2"	HMDB0006372			84120	278700	444600	379100	104400	137500	309000	217400	147200	166800	182700	223500	318100	327200	215900	175700	54540	88580	269600	344700	113000	32300	395900	19500	873400	99310	735300	158800	15940	134000	154200	158200	146300	145300
Com_551_neg	Lactic acid	乳酸	C3H6O3	90.078	1.44	Organic Acid And Its Derivatives	Organic Acid And Its Derivatives	有机酸及其衍生物	有机酸及其衍生物	"50-21-5"		C01432		214000	5448000	86470	991300	788900	14280000	139300	74330	1633000	149600	80400	1721000	122400	8650000	723600	271200	13520000	128000	549300	11950000	950000	670900	535500	380000	1470000	7625000	7749000	4571000	35370000	10730000	6780000	6528000	6481000	4588000
Com_552_neg	L-Cysteinesulfinic acid	L-半胱亚磺酸	C3H7NO4S	153.16	0.88	Organic Acid And Its Derivatives	Organic Acid And Its Derivatives	有机酸及其衍生物	有机酸及其衍生物	"1115-65-7"	HMDB0000996	C00606		59530	77390	60550	43470	49450	72150	22590	23340	58460	55310	42920	50330	107100	54440	236300	39250	8079	24550	92680	74400	86360	63890	85850	26880	33230	177000	204300	212600	42750	43020	54360	59970	62190	57890
Com_553_neg	L-Homocystine	L-高胱氨酸	C8H16N2O4S2	268.354	0.83	Amino Acid And Its Derivatives	Amino Acid And Its Derivatives	氨基酸及其衍生物	氨基酸及其衍生物	"626-72-2"	HMDB0000676	C01817		13980	10870	11230	28310	6138	11970	11810	27380	14330	34460	20890	29350	7080	23000	10330	10320	19350	11920	12250	11450	7832	11610	14640	22330	21960	6592	13000	19920	12520	35870	18990	18930	16980	23260
Com_554_neg	Linolelaidic Acid (C18:2N6T)	反亚油酸	C18H32O2	280.445	15.16	Lipids	Fatty Acyls	脂质	脂肪酰类	"506-21-8"				129400	248800	21610000	3034000	1134000	323600	400300	20860000	1794000	4084000	18410000	639500	1529000	1367000	1120000	50220	182900	158500	570800	301200	631300	885900	1286000	194800	114600	143400	296800	384800	68230	23080	1449000	1320000	1416000	1498000
Com_555_neg	Lysope 14:0	溶血卵磷脂酰乙醇胺14:0	C19H40NO7P	425.5	11.27	Lipids	Glycerophospholipids	脂质	甘油磷脂		HMDB0011500			1972	44160	4328	4467	91470	34950	640900	42850	13450	45350	35790	19980	14460	122100	27010	13880	210100	29390	4098	27040	7050	119000	14190	32720	23900	16120	3512	8288	140400	23310	43420	48880	50780	49240
Com_556_neg	Lysope 16:0	溶血卵磷脂酰乙醇胺16:0	C21H44NO7P	453.55	12.48	Lipids	Glycerophospholipids	脂质	甘油磷脂		HMDB0011503			16020	106200	31220	13680	254400	85930	1655000	2188000	38060	47650	1306000	120700	35220	3585000	88910	16140	1214000	73200	57310	252500	42200	314500	252400	15900	109400	32300	7008	86890	206900	31110	201900	219400	213300	218600
Com_557_neg	LysoPE 18:0	溶血磷脂酰乙醇胺 18:0	C23H48NO7P	481.6	13.73	Lipids	Glycerophospholipids	脂质	甘油磷脂	"69747-55-3"	HMDB0011130			5095	5468	11690	7213	8009	8120	21950	56540	4259	9438	202000	32230	4708	231200	10270	3810	10440	6377	4563	4412	5201	4941	7698	5002	5843	5319	4057	4384	5890	4631	12140	13660	13990	12180
Com_558_neg	Lysope 18:1	溶血卵磷脂酰乙醇胺18:1	C23H46NO7P	479.588	12.81	Lipids	Glycerophospholipids	脂质	甘油磷脂		HMDB0011505			9922	58220	6855	6454	161700	5985	92710	1339000	6424	46070	51710	30500	7778	2370000	20150	4580	427000	9664	6402	10530	14670	9943	86180	2799	25400	3863	2528	22580	45190	19923	53400	58410	56560	55070
Com_559_neg	Methyl alpha-D-glucopyranoside	α-甲基葡萄糖甙	C7H14O6	194.182	1.02	Carbohydrates And Its Derivatives	Carbohydrates And Its Derivatives	糖类及其衍生物	糖类及其衍生物	"97-30-3"	HMDB0246173			273100	901500	712300	2030000	1219000	1281000	109200	421500	1889000	99760	2380000	1475000	2646000	1009000	934800	580200	258600	157800	264800	262700	122000	218900	1968000	226200	2416000	1088000	1814000	143000	1421000	265300	674200	753600	719100	730700
Com_560_neg	Methyl beta-D-galactopyranoside	甲基-β-D-吡喃半乳糖苷	C7H14O6	194.182	1.03	Carbohydrates And Its Derivatives	Carbohydrates And Its Derivatives	糖类及其衍生物	糖类及其衍生物	"1824-94-8"		C03619		278400	930600	801300	2174000	1396000	1383000	106600	435100	2067000	127300	2631000	1522000	2709000	1078000	979300	595800	295000	201400	267200	282100	118600	252000	1931000	265000	2456000	1088000	1959000	146700	1698000	296500	721100	804800	748200	758900
Com_561_neg	N-Acetylalanine	N-乙酰-L-丙氨酸	C5H9NO3	131.13	2.15	Amino Acid And Its Derivatives	Amino Acid And Its Derivatives	氨基酸及其衍生物	氨基酸及其衍生物	"97-69-8"	HMDB0255053			446900	1804000	1871000	986700	541100	716600	1076000	305700	473900	1083000	475500	412400	1229000	331400	561500	1446000	1307000	404000	877100	1105000	1434000	580600	661200	828900	575900	7207000	2383000	2693000	291900	924200	1062000	1113000	1114000	1080000
Com_562_neg	N-Acetyl-Asp-Glu	N-乙酰-天冬氨酸-谷氨酸	C11H16N2O8	304.253	2.02	Amino Acid And Its Derivatives	Amino Acid And Its Derivatives	氨基酸及其衍生物	氨基酸及其衍生物	"3106-85-2"				175100	256900	573700	346700	275500	149800	39650	99970	622100	608100	209300	108300	419100	48190	606000	203600	101000	136700	252000	131700	555500	43200	427500	19280	83670	705200	460600	784800	181375	34620	182300	259800	234800	210900
Com_563_neg	N-Acetyl-D-glucosamine 6-phosphate	6-磷酸-N乙酰-D-氨基葡萄糖	C8H16NO9P	301.188	1.81	Carbohydrates And Its Derivatives	Sugar Acids And Its Derivatives	糖类及其衍生物	糖酸及其衍生物		HMDB0001062	C00357		137900	143500	246500	259300	201800	225100	9126	165500	172100	273400	212100	82280	122500	93580	177000	86370	151800	134600	125900	74750	125500	10160	168400	13810	135400	15410	134500	167300	48080	95090	125800	135400	140300	149500
Com_564_neg	N-Acetylvaline	N-乙酰-DL-缬氨酸	C7H13NO3	159.183	4.41	Amino Acid And Its Derivatives	Amino Acid And Its Derivatives	氨基酸及其衍生物	氨基酸及其衍生物	"3067-19-4"	HMDB0011757			401400	1092000	794100	304000	278900	112200	17720	109700	199100	563000	88480	153500	262000	158100	209500	551200	13570	321000	141900	546500	210300	192432	369800	2839	57690	991800	1917000	1307000	667000	51120	345200	355600	358300	362800
Com_565_neg	Nelarabine	奈拉滨	C11H15N5O5	297.267	4.11	Others	Others	其它	其它	"121032-29-9"	HMDB0015401			21960	23430	27780	32840	21660	27540	23950	21720	26620	22060	36680	15190	23570	55320	27060	17480	22610	22790	27010	20160	19300	15360	24190	25940	38780	23800	26600	24830	14500	22860	27450	28690	28340	29060
Com_566_neg	N-Oleoyl Glycine	N-油酰甘氨酸	C20H37NO3	339.513	14.62	Organic Acid And Its Derivatives	Organic Acid And Its Derivatives	有机酸及其衍生物	有机酸及其衍生物	"2601-90-3"	HMDB0241916		LMFA08020082	27470	19600	1349000	12540	25860	6864	17580	27790	5815	160600	11950	17910	15330	24780	16490	3305	4242	4867	9302	36210	58300	47530	2715	225600	14280	5965	27470	18840	1846	4229	32180	32630	31890	32150
Com_567_neg	N-Propionylglycine	丙甘氨酸	C5H9NO3	131.13	2.08	Amino Acid And Its Derivatives	Amino Acid And Its Derivatives	氨基酸及其衍生物	氨基酸及其衍生物	"21709-90-0"	HMDB0000783			47330	192200	49110	49740	164000	117800	9937	25060	26960	251600	37780	19970	120700	130600	73250	285400	58750	119100	27810	17510	265600	74900	54800	13900	59390	370400	62240	324300	13430	12910	91620	98430	98390	96850
Com_568_neg	O-Desmethylnaproxen	(S)-2-(6-羟基-2-萘)丙酸	C13H12O3	216.233	11.86	Organic Acid And Its Derivatives	Organic Acid And Its Derivatives	有机酸及其衍生物	有机酸及其衍生物	"52079-10-4"	HMDB0013989			20830	16780	25910	18620	44930	25620	13500	15410	10790	95350	17740	17110	22180	88590	26600	21280	13570	19190	17540	12900	15270	60100	16460	13250	16650	68570	15620	12160	7627	11110	19840	19480	18630	22580
Com_569_neg	Phosphonotyrosine	O-磷酸酪氨酸	C9H12NO6P	261.168	0.94	Amino Acid And Its Derivatives	Amino Acid And Its Derivatives	氨基酸及其衍生物	氨基酸及其衍生物	"21820-51-9"	HMDB0006049	C06501		87940	4733	62370	40890	92680	27810	11810	31920	27060	61570	19030	102800	19690	91370	111600	43730	7333	70190	23644	23434	2279	19870	20710	8673	39390	37310	2024	26994	7725	4231	35590	51070	42740	41210
Com_570_neg	orotidine-5-phosphate	乳清酸核苷-5-磷酸	C10H13N2O11P	368.19	2.75	Nucleotide And Its Derivates	Nucleotide And Its Derivates	核苷酸及其衍生物	核苷酸及其衍生物		HMDB0000218	C01103		2201	1835	22880	34520	20750	31220	16170	49280	13740	28736	102500	1912	13360	16750	11610	5806	21410	19350	2880	26081	11738	8793	8895	10100	54930	24585	4040	14586	13089	2244	12560	13320	13020	15600
Com_571_neg	2-Oxoadipic acid	2-氧代己二酸	C6H8O5	160.125	8.05	Organic Acid And Its Derivatives	Organic Acid And Its Derivatives	有机酸及其衍生物	有机酸及其衍生物	"3184-35-8"	HMDB0000225	C00322		65830	80750	396500	46700	19910	49770	17410	27890	13180	17860	28560	21320	40480	63470	17910	628000	29620	26360	65650	84370	44380	33230	27100	51130	31780	60660	129500	155400	103800	60250	76730	85650	70460	79270
Com_572_neg	Prostaglandin G2	前列腺素G2	C20H32O6	368.465	2.69	Lipids	Eicosanoid	脂质	氧化脂质	"51982-36-6"	HMDB0003235	C05956	LMFA03010009	1955	11687	13880	19060	12670	17290	8224	24810	8989	9546	46050	10520	6614	10980	6171	4132	10890	9775	2972	22164	7480	10540	6159	4144	32440	21641	3396	8218	9558	2892	8560	10960	9462	10160
Com_573_neg	Pyrophosphate	焦磷酸	H4O7P2	177.975	0.97	Others	Others	其它	其它	"2466-09-3"	HMDB0000250	C00013		348800	14140	698000	33160000	9342000	12600000	578900	43800000	450900	36960000	16380000	1524000	37160	3141000	1102000	75460	8655000	23480000	7497	16720	3184	120400	94310	36120	1170000	113800	10220	839616	1013000	584400	1703000	1801000	1722000	1723000
Com_574_neg	Riboflavin-5-phosphate	2,6-蒽二酚	C17H21N4O9P	456.344	5.52	Nucleotide And Its Derivates	Nucleotide And Its Derivates	核苷酸及其衍生物	核苷酸及其衍生物	"146-17-8"	HMDB0001520	C00061		9309	2257	95900	68210	253500	12550	2731	57150	55170	98060	110800	18300	9443	15100	8567	37820	1721	513100	10209	13394	5229	2407	7551	11577	3010	41835	1903	3988	7014	5293	10000	10440	8916	9547
Com_575_neg	Ribose 1-phosphate	核糖1-磷酸	C5H11O8P	230.11	0.9	Carbohydrates And Its Derivatives	Carbohydrates And Its Derivatives	糖类及其衍生物	糖类及其衍生物	"14075-00-4"	HMDB0001489	C00620		38970	30773	22840	131800	133200	76460	54730	538800	21820	86060	426500	76740	25100	172200	52940	36810	51680	272200	22230	24750	8842	20520	11590	15396	23380	34300	17440	18810	450200	201700	56050	59760	65480	47870
Com_576_neg	Sedoheptulose 7-phosphate	7-磷酸景天庚糖	C7H13BaO10P	425.473	0.87	Carbohydrates And Its Derivatives	Carbohydrates And Its Derivatives	糖类及其衍生物	糖类及其衍生物	"2646-35-7"	HMDB0258206	C05382		13530	42850	29880	32850	40930	32450	16980	23740	23140	13670	25390	32850	5681	27540	22490	19997	26370	24920	5058	18708	15200	21900	20610	8781	13320	19190	21276	17870	10870	35530	11250	20070	14560	15930
Com_577_neg	Sedoheptulose 1,7-bisphosphate	1,7-二磷酸化景天庚酮糖	C7H16O13P2	370.142	0.88	Organic Acid And Its Derivatives	Organic Acid And Its Derivatives	有机酸及其衍生物	有机酸及其衍生物	"815-91-8"	HMDB0060274	C00447		18790	125100	163300	79750	31220	437100	6859	72350	41740	45870	59610	13210	9928	24520	49830	55869	83900	31010	51670	11930	6763	15760	44420	2211	53000	236700	41000	268100	37838	3417	18180	28870	28010	31050
Com_578_neg	S-Sulfo-L-cysteine	S-磺基-L-半胱氨酸	C3H7NO5S2	201.221	0.92	Amino Acid And Its Derivatives	Amino Acid And Its Derivatives	氨基酸及其衍生物	氨基酸及其衍生物	"1637-71-4"	HMDB0000731	C05824		167200	331000	462200	301600	528300	153900	23970	156400	168600	1485000	284100	89860	84670	37820	962500	10740	27450	447300	542200	143400	643000	410200	300700	201600	43400	688400	1170000	439800	29650	61670	256000	355000	345000	436000
Com_579_neg	Sulfoacetic acid	磺基乙酸	C2H4O5S	140.115	0.95	Organic Acid And Its Derivatives	Organic Acid And Its Derivatives	有机酸及其衍生物	有机酸及其衍生物	"123-43-3"	HMDB0258590	C14179		873200	2065000	4136000	3413000	2047000	49600000	340300	11110000	2441000	1799000	4770000	3549000	6395000	5156000	14070000	1670000	19600000	386800	10780000	824900	2138000	202900	2583000	338700	1365000	5951000	7587000	2027000	155500	769400	5231000	5398000	5571000	5299000
Com_580_neg	Thymidine 5'-diphosphate	胸苷-5’-二磷酸	C10H16N2O11P2	402.188	0.69	Nucleotide And Its Derivates	Nucleotide And Its Derivates	核苷酸及其衍生物	核苷酸及其衍生物		HMDB0001274	C00363		9958	34630	10090	10600	12510	160800	7927	34240	5540	3270	14970	12340	30860	19590	55330	27650	57830	29990	5876	24293	16540	19880	19140	14280	13400	22960	10980	15880	1749	47930	17930	17730	13750	18140
Com_581_neg	UDP-N-Acetyl-Alpha-D-Mannosamine	二磷酸尿苷-N-乙酰氨基葡萄糖	C17H27N3O17P2	607.354	0.96	Nucleotide And Its Derivates	Nucleotide And Its Derivates	核苷酸及其衍生物	核苷酸及其衍生物	"26575-17-7"	HMDB0013112	C01170		11510	3953	10170	20410	19650	110700	651000	11460	12929	32530	13420	12180	18910	1695000	12020	9448	15250	17200	26309	11000	20846	8382	8763	23176	11850	260700	33524	7524	14010	26086	73630	78200	84990	73080
Com_582_neg	Uric Acid	尿酸	C5H4N4O3	168.11	1.14	Organic Acid And Its Derivatives	Organic Acid And Its Derivatives	有机酸及其衍生物	有机酸及其衍生物	"69-93-2"	HMDB0000289	C00366		4498000	564400	14670000	488600	1804000	912100	19000000	217200	512300	2530000	294600	1004000	1819000	612100	2574000	20380	229600	457700	404500	234400	12130000	142400	723800	19200000	74550	2314000	1314000	6377000	19340000	129400	3587000	3855000	3387000	3860000
Com_583_neg	UDP	尿苷二磷酸	C9H14N2O12P2	404.16	0.7	Nucleotide And Its Derivates	Nucleotide And Its Derivates	核苷酸及其衍生物	核苷酸及其衍生物	"58-98-0"	HMDB0000295	C00015		1889000	18690000	726000	1001000	1667000	2017000	2736000	951900	5547000	74190	3105000	1348000	5503000	2389000	2127000	12210000	3339000	3913000	9163000	2261000	6187000	4848000	5006000	829000	3830000	9290000	9596000	11240000	2428000	5486000	6571000	7117000	7134000	7328000
Com_584_neg	UDP-galactose	尿苷-5'-二磷酸半乳糖	C15H24N2O17P2	566.3	0.92	Nucleotide And Its Derivates	Nucleotide And Its Derivates	核苷酸及其衍生物	核苷酸及其衍生物	"2956-16-3"	HMDB0012305	C00052		18377	2991	12185	2753	9922	140000	134200	10154	23784	8277	4449	14810	2903	4041000	13400	35056	14855	7996	2969	15309	3514	2293	8507	32470	10370	48140	15946	17376	8213	16199	32390	24970	27180	27500
Com_585_neg	hydroxyphenylpyruvate	羟基苯丙酮酸	C9H7O4-	179.149	4.43	Organic Acid And Its Derivatives	Organic Acid And Its Derivatives	有机酸及其衍生物	有机酸及其衍生物	"622-54-8"				253800	51120	197500	233100	322100	198100	20310	64020	322600	594300	186400	62690	55700	24130	216400	20660	17110	102900	23800	10270	51440	13090	109200	9333	23800	16050	84640	107000	27020	13790	86470	89120	91980	92700
Com_586_neg	O-Phospho-L-serine	L-O-磷酸丝氨酸	C3H8NO6P	185.072	0.83	Amino Acid And Its Derivatives	Amino Acid And Its Derivatives	氨基酸及其衍生物	氨基酸及其衍生物	"407-41-0"	HMDB0001721	C01005		37240	16380	41640	39590	34230	28850	189200	34680	32640	53160	31900	20520	12720	22110	72710	24110	22050	37350	20170	48870	41130	157300	85940	200200	12490	116000	62540	43790	206200	143900	62690	61440	64010	58930
Com_587_neg	2-Phosphoglyceric acid	2-磷酸甘油酸	C3H7O7P	186.057	0.92	Carbohydrates And Its Derivatives	Carbohydrates And Its Derivatives	糖类及其衍生物	糖类及其衍生物	"2553-59-5"	HMDB0000362			257500	46730	224200	203900	287100	143900	373200	258700	76150	210400	169300	287700	276500	2417000	119000	315000	48460	823600	30800	302200	29970	80070	139100	39570	64060	126900	259900	160200	47790	515400	233900	252800	302300	220800
Com_588_neg	1,2,3-Benzenetricarboxylic acid	1,2,3-苯三甲酸	C9H6O6	210.14	6.42	Organic Acid And Its Derivatives	Benzoic Acid And Its Derivatives	有机酸及其衍生物	苯甲酸及其衍生物	"569-51-7"				14080	25320	23360	21210	28380	7040	15170	18360	12430	15760	21870	22440	22930	16140	11150	12460	10650	20950	12980	27150	25670	19760	17270	38980	37250	65920	8671	55490	19690	30860	20580	19910	21410	22980
Com_589_neg	Glyceraldehyde 3-phosphate diethyl acetal	DL-甘油醛缩二乙醇-3-磷酸一钡盐	C7H15BaO7P	379.491	0.96	Organic Acid And Its Derivatives	Organic Acid And Its Derivatives	有机酸及其衍生物	有机酸及其衍生物	"93965-35-6"				312800	48580	116000	107100	52430	93290	127700	94690	54300	186300	47400	48600	20880	172300	153900	113500	76280	77510	29990	10390	58270	41390	44960	26760	36740	211300	12850	61330	121200	53350	105700	123600	92830	90470
Com_590_neg	CDP	5-胞苷二磷酸	C9H15N3O11P2	403.176	0.99	Nucleotide And Its Derivates	Nucleotide And Its Derivates	核苷酸及其衍生物	核苷酸及其衍生物	"63-38-7"	HMDB0001546	C00112		4885	12770	10480	6278	8432	24298	170700	4334	2956	12476	7748	8711	10845	5329	78440	18920	20881	59380	6435	23350	4053	9561	4728	12756	3911	11330	15786	4417	14647	12652	5006	13970	11050	8957
Com_591_neg	Taurohyocholic acid	牛磺猪胆酸	C26H45NO7S	515.7	9.03	Lipids	Bile Acids	脂质	胆汁酸		HMDB0011637	C15516	LMST05040010	169800	521200	309000	292600	105800	6656000	2140999	35080	2306000	70150	139800	397900	68500	177000	373600	228400	113100000	7204000	2847000	2711000	138600	626500	61780	758800	3471000	11080000	794600	4285000	703200	583900	5554000	6033000	5835000	5819000
Com_592_neg	Taurochenodeoxycholic acid	牛磺鹅去氧胆酸	C26H45NO6S	499.7	10.09	Lipids	Bile Acids	脂质	胆汁酸	"516-35-8"	HMDB0000951	C05465	LMST05040005	24240	602500	733200	340600	62860	1367000	78230	16930	852700	20680	179800	540600	47110	73430	134200	38850	85900000	677000	2328000	575700	109400	441700	88480	432700	1201000	7288000	1327000	2144000	755600	324700	3642000	3944000	4010000	4131000
Com_593_neg	Isoursodeoxycholic acid	3β-熊去氧胆酸	C24H40O4	392.57	11.93	Lipids	Bile Acids	脂质	胆汁酸	"78919-26-3"	HMDB0000686	C17662	LMST04010090	366300000	436800	122000000	192000000	434700000	302900000	267500	458400000	129100000	293100000	461900000	397000000	282400000	60010000	97790000	352400000	1054000	389400000	1648000	6490891	109600000	304300	446000000	394400	118800000	8860000	470600	1189000	12174118	5948719	244500000	253600000	255500000	257800000
Com_594_neg	Tauro-alpha-Muricholic acid	牛磺-阿尔法-鼠胆酸	C26H45NO7S	515.7	9.01	Lipids	Bile Acids	脂质	胆汁酸	"25696-60-0"	HMDB0000932			65730	389200	196900	157100	41260	5458000	2158909	27410	1543000	39590	104400	278400	45500	119400	270700	152900	88080000	5543000	2249000	2154000	84160	518300	34300	658100	2643000	8027000	517200	3193000	733200	446400	4248000	4541000	4512000	4377000
Com_595_neg	Maltotriose	麦芽三糖	C18H32O16	504.437	0.7	Carbohydrates And Its Derivatives	Carbohydrates And Its Derivatives	糖类及其衍生物	糖类及其衍生物	"1109-28-0"	HMDB0001262	C01835		228700	1099000	6788	50170	192800	1022000	108100	568700	125000	216121	129200	192900	417400	273400	99540	1083000	445600	536600	53560	9444	204400	264400	241800	392300	136400	108100	97930	218600	3561	343500	177800	183400	205400	198100
Com_596_neg	Indolelactate	3-吲哚乳酸	C11H11NO3	205.21	6.93	Organoheterocyclic compounds	Indole And Its Derivatives	有机杂环化合物	吲哚及其衍生物	"1821-52-9"	HMDB0000671	C02043		47920	3345000	333600	323600	273800	367000	1464000	24130	189500	69350	12120	374700	364700	173400	222900	129100	369300	84950	286100	4478000	1624000	285600	55470	696100	77600	1225000	508800	1237000	3761000	259200	667500	721500	717800	701000
Com_597_neg	Decanoic acid	正癸酸	C10H20O2	172.265	2.16	Lipids	Fatty Acyls	脂质	脂肪酰类	"334-48-5"	HMDB0000513	C01571	LMFA01010010	4014000	266800	888200	74760	848600	247700	348200	118400	148700	134000	72810	138500	131500	60220	208800	729600	815900	207400	1980000	2889000	247332	415900	236600	657300	1454000	2961000	131400	71720	977100	303300	1065000	1106000	1121000	1067000
Com_598_neg	Stearic acid	硬脂酸	C18H36O2	284.477	2.27	Lipids	Fatty Acyls	脂质	脂肪酰类	"57-11-4"	HMDB0000827	C01530	LMFA01010018	5672000	7024000	13520000	11350000	7350000	5680000	1562000	4275000	13420000	12110000	7158000	3873000	9678000	3398000	11870000	5781000	4418000	4677000	8556000	5728000	12850000	2007000	9881000	2266000	2614000	15940000	15860000	15230000	611100	2653000	7476000	7923000	7242000	7951000
Com_599_neg	D-threo-Isocitric acid	D-苏氨酸-异柠檬酸	C6H8O7	192.124	1.41	Organic Acid And Its Derivatives	Organic Acid And Its Derivatives	有机酸及其衍生物	有机酸及其衍生物	"6061-97-8"	HMDB0001874	C00451		158600	763600	674100	172200	121800	169200	587800	54250	84330	43890	57200	502300	149500	5553000	59710	114700	187000	75120	53370	210300	40120	63960	162200	2478000	131700	67830	419900	127400	324400	760200	294200	488200	374000	358900
Com_600_neg	L-Homoserine	L-高丝氨酸	C4H9NO3	119.119	1.9	Amino Acid And Its Derivatives	Amino Acid And Its Derivatives	氨基酸及其衍生物	氨基酸及其衍生物	"672-15-1"	HMDB0000719	C00263		9164	8706	19020	52130	39220	21850	100400	72290	326600	4685	3466	9543	34570	13270	23490	1928	117600	9305	337700	287200	21480	1640	8005	197700	181400	10070	430600	198500	75710	369100	125200	125500	139100	127100
Com_601_neg	D-Glucosamine 6-phosphate	D-氨基葡萄糖-6-磷酸	C6H14NO8P	259.151	0.86	Carbohydrates And Its Derivatives	Sugar Acids And Its Derivatives	糖类及其衍生物	糖酸及其衍生物	"3616-42-0"	HMDB0001254	C00352		43640	575200	955200	620600	401000	762800	6147000	111700	250700	54780	801300	327000	25360	45170	205000	24530	1025000	123400	11120	4201000	15130	341200	131600	27670	160700	369400	128400	425800	1270000	247700	626900	630500	642100	566400
Com_602_neg	D-Glyceraldehyde 3-phosphate	D-甘油醛-3-磷酸	C3H7O6P	170.058	7.37	Organic Acid And Its Derivatives	Organic Acid And Its Derivatives	有机酸及其衍生物	有机酸及其衍生物	"591-57-1"	HMDB0001112	C00118		37430	34680	25170	50850	59430	93430	11830	38610	20980	114400	22330	26910	48800	63410	39580	28130	14240	40360	26900	13410	25410	18730	53650	12390	22040	25780	49040	35390	12170	11490	32580	35910	35710	33960
Com_603_neg	DL-3,4-Dihydroxyphenyl glycol	DL-3,4-二羟基苯基二醇	C8H10O4	170.163	7.37	Phenols And Its Derivatives	Phenols And Its Derivatives	酚类及其衍生物	酚类及其衍生物	"28822-73-3"	HMDB0000318	C05576		44550	44160	37460	67880	71830	121600	13940	44890	27560	139700	28750	34620	68760	80800	49490	47910	21260	48850	31660	15130	37970	19780	69180	14120	28000	35770	63780	40850	15010	18500	40200	41870	45290	41110
Com_604_neg	Inosine 5'-Monophosphate	5'-肌苷酸	C10H13N4O8P	348.206	10.51	Nucleotide And Its Derivates	Nucleotide And Its Derivates	核苷酸及其衍生物	核苷酸及其衍生物	"131-99-7"	HMDB0000175	C00130		63920	11155	3834	21070	21530	5235	10013	1861	5687	11250	6907	1513	21970	90987	28190	20330	15029	4961	7818	18544	8667	11425	5251	13690	11820	31420	3100	13020	12140	14770	6629	9187	5096	5350
Com_605_neg	3-Indoleacrylate	3-吲哚丙烯酸	C11H9NO2	187.195	5.36	Organoheterocyclic compounds	Indole And Its Derivatives	有机杂环化合物	吲哚及其衍生物	"1204-06-4"	HMDB0000734	C21283		161700	23970	16880	64746	139400	442100	66439	103400	22580	424300	58900	386400	57260	47950	108100	65470	34450	183600	17560	59390	34049	27388	86090	38709	19690	56570	30400	94614	54539	43429	83390	85960	77220	85440
Com_606_neg	L-Histidinol	L-组氨醇	C6H11N3O	141.171	0.95	Amino Acid And Its Derivatives	Amino Acid And Its Derivatives	氨基酸及其衍生物	氨基酸及其衍生物	"4836-52-6"	HMDB0003431	C00860		23670	25120	52580	35060	32390	426100	4474	116800	16170	14550	30650	38800	74250	50300	110700	14530	207700	6987	93940	18370	35190	2824	22280	8680	27390	71240	78220	60070	11002	16950	38320	48790	52600	45260
Com_607_neg	N-lactoyl-phenylalanine	N-乳酰基苯丙氨酸	C12H15NO4	237.25	6.97	Amino Acid And Its Derivatives	Amino Acid And Its Derivatives	氨基酸及其衍生物	氨基酸及其衍生物		HMDB0062175			10550	161800	11960	65570	24650	277000	19330	3606	72210	15890	3333	37670	16110	308900	67470	5686	436500	5598	13100	700900	67250	20980	27240	51800	20240	770400	485300	174700	148100	119700	117100	133500	129500	132700
Com_608_neg	Orotidine	乳清苷	C10H12N2O8	288.211	1	Nucleotide And Its Derivates	Nucleotide And Its Derivates	核苷酸及其衍生物	核苷酸及其衍生物	"314-50-1"	HMDB0000788			7569	4780	89590	9368	6495	9719	316900	2177	3401	6429	3953	13530	5866	5527	2855	21600	4639	4019	4849	102200	2138	86820	6942	151800	5651	7264	3419	5213	122500	189300	39510	30180	37810	39270
Com_609_neg	Phosphocreatine	肌酸磷酸	C4H10N3O5P	211.113	0.91	Organic Acid And Its Derivatives	Organic Acid And Its Derivatives	有机酸及其衍生物	有机酸及其衍生物	"67-07-2"	HMDB0001511	C02305		6309	22709	11010	39600	46780	25040	6988	64020	12640	28920	58940	28350	3523	8382	36710	9832	23840	27190	13257	33673	19507	17390	4188	16700	46740	33026	12525	23181	4997	7638	12920	16590	13010	15090
Com_610_neg	Prostaglandin A1	前列腺素A1	C20H32O4	336.466	11.38	Lipids	Eicosanoid	脂质	氧化脂质	"14152-28-4"	HMDB0002656	C04685	LMFA03010005	2934	5153	4322	2956	5286	2906	7213	1561	5647	1116	3890	11840	4899	73099	33490	10904	4153	3419	2381	9713	5657	8503	5745	6072	1544	4876	4092	10440	4659	10225	3055	2807	5453	3007
Com_611_neg	CTP	5'-三磷酸胞苷	C9H16N3O14P3	483.156	0.87	Nucleotide And Its Derivates	Nucleotide And Its Derivates	核苷酸及其衍生物	核苷酸及其衍生物	"65-47-4"	HMDB0000082	C00063		16230	9023	27700	65210	41460	34910	11631	72080	26680	71350	52980	10150	3785	9360	18180	5664	69450	60710	3971	15047	13711	16445	19140	1744	20820	16070	7984	26248	13213	15789	7490	7612	7914	5680
Com_612_neg	Erucic acid	芥酸	C22H42O2	338.568	2.37	Lipids	Fatty Acyls	脂质	脂肪酰类	"112-86-7"	HMDB0002068	C08316	LMFA01030089	42510	36660	50340	47710	39810	28543	14547	34380	74950	47850	38040	24770	40480	161700	22270	24900	21764	21399	34990	17730	54510	24040	16810	17270	17903	26539	47145	68730	10556	22540	39130	47410	49060	36800
Com_613_neg	Mevalonic acid	3,5-二羟基-3-甲基戊酸	C6H12O4	148.157	2.06	Organic Acid And Its Derivatives	Organic Acid And Its Derivatives	有机酸及其衍生物	有机酸及其衍生物	"150-97-0"	HMDB0000227	C00418	LMFA01050352	39350	28590	35716	36200	38510	46150	51151	39770	19310	38010	50600	4484	36540	30080	50460	16547	48220	27390	110100	214900	13160	12389	54890	32490	88230	12305	700300	130700	133400	105400	66570	68020	69410	68510
Com_614_neg	2-Hydroxyisocaproic Acid	2-羟基-4-甲基戊酸	C6H12O3	132.158	6.39	Lipids	Fatty Acyls	脂质	脂肪酰类	"498-36-2"	HMDB0000665		LMFA01050381	401600	1456000	779600	1447000	1533000	10760000	2684000	44630	1642000	519900	24860	851200	1441000	11550000	605100	983600	642600	327000	2078000	2495000	1085000	1143000	176400	971300	304000	7373000	1285000	4225000	1586000	445900	2088000	2113000	2285000	2199000
Com_615_neg	6-Sialyllactose	6'-唾液乳糖	C23H39NO19	633.551	0.73	Carbohydrates And Its Derivatives	Carbohydrates And Its Derivatives	糖类及其衍生物	糖类及其衍生物	"35890-39-2"	HMDB0006569			77700	331000	2304	22990	78270	161800	64110	114600	74830	71892	76170	75740	147500	86030	55850	350300	136400	154700	21560	68729	102500	69088	97030	111700	63980	76670	47890	111900	71902	187100	85000	95570	100500	96740
Com_616_neg	Terephthalic Acid	对苯二甲酸	C8H6O4	166.131	5.7	Organic Acid And Its Derivatives	Benzoic Acid And Its Derivatives	有机酸及其衍生物	苯甲酸及其衍生物	"100-21-0"	HMDB0002428	C06337		440000	429300	955500	579600	589200	359600	223900	398900	267200	687900	461400	497000	427000	323200	462100	873400	207400	470100	232000	1036000	327100	376200	440700	358600	687100	691500	403400	441100	357300	343700	385600	412200	394200	375300
Com_617_neg	Trehalose 6-phosphate	海藻糖-6-磷酸	C12H23O14P	422.276	0.96	Carbohydrates And Its Derivatives	Carbohydrates And Its Derivatives	糖类及其衍生物	糖类及其衍生物	"4484-88-2"	HMDB0001124	C00689		1461000	769400	202800	283500	238300	354700	692500	871900	265300	638900	549800	105300	48300	557700	224100	34790	381400	82330	179700	77860	101600	14990000	170900	8136000	195400	336600	507200	602600	7560000	1919000	1703000	1360000	1497000	1488000
Com_618_neg	alpha-Benzylsuccinic acid	α-苄基丁二酸	C11H12O4	208.211	0.71	Organic Acid And Its Derivatives	Organic Acid And Its Derivatives	有机酸及其衍生物	有机酸及其衍生物	"884-33-3"				137000	934800	193100	144600	113100	144300	150300	115700	301800	81690	217400	143500	324000	222700	179400	484900	265700	208700	1343000	1761000	435400	266100	474400	122000	332100	713600	1240000	779400	807500	359000	673800	560100	398900	339300
Com_619_neg	beta-Hydroxyisobutyrate	β-羟基异丁酸	C4H8O3	104.104	2.4	Organic Acid And Its Derivatives	Organic Acid And Its Derivatives	有机酸及其衍生物	有机酸及其衍生物	"2068-83-9"				202100	166300	369700	5891	6775	119200	20790	33530	64550	4570	23690	49840	28720	14750	55630	14180	59950	1793	145000	122500	216400	16680	17100	13490	105900	131000	209900	191600	61920	31050	79490	83170	77160	70680
Com_620_neg	Fructose	果糖	C6H12O6	180.063	0.92	Carbohydrates And Its Derivatives	Carbohydrates And Its Derivatives	糖类及其衍生物	糖类及其衍生物	"7660-25-5"	HMDB0000660	C01496		184700	231300	201400	267500	228700	230100	298000	580200	292500	76640	563400	259500	215300	950400	1105000	223700	360400	83620	352400	258000	659000	466400	220300	701800	212300	382200	514900	124300	220000	509300	343800	357400	397600	399400
Com_621_neg	3-Hydroxyanthranilic acid	3-羟基-2-氨基苯甲酸	C7H7NO3	153.135	4.45	Organic Acid And Its Derivatives	Benzoic Acid And Its Derivatives	有机酸及其衍生物	苯甲酸及其衍生物	"548-93-6"	HMDB0001476	C00632		273600	63120	13140	249300	131700	66230	1357	302900	20110	710400	61060	30550	25720	43060	40630	155200	16350	520500	38070	3256	34860	14682	52350	10466	17360	22600	328900	13890	3620	1191	110200	111100	103200	104800
Com_622_neg	3-Hydroxybutyrate	3-羟基丁酸	C4H8O3	104.104	1.13	Organic Acid And Its Derivatives	Organic Acid And Its Derivatives	有机酸及其衍生物	有机酸及其衍生物	"300-85-6"				81950	461100	123100	103100	79730	774700	46070	47940	121100	43100	56030	175400	114000	273400	57590	45780	3529000	19680	27770	76730	274500	18810	47370	117900	1725000	457000	465200	111100	35917	114200	300200	314400	337900	312900
Com_623_neg	4-Hydroxy-2-oxoglutaric acid	4-羟基-2-酮戊二酸	C5H6O6	162.098	0.74	Organic Acid And Its Derivatives	Organic Acid And Its Derivatives	有机酸及其衍生物	有机酸及其衍生物	"1187-99-1"	HMDB0002070	C01127		2067000	5268000	975300	1752000	2039000	3543000	1665000	2702000	1990000	581700	1889000	2121000	2638000	2204000	1724000	4300000	2633000	3057000	2230000	866400	2084000	2163000	2208000	2269000	1982000	2554000	2171000	2775000	769500	2695000	2035000	2204000	2267000	2192000
Com_624_neg	9-HOTrE	9-羟基十八碳三烯酸	C18H30O3	294.429	12.07	Lipids	Fatty Acyls	脂质	脂肪酰类	"89886-42-0"			LMFA02000024	6091	5171	7880	12160	2023	7306	8903	3208	5843	7137	5096	6530	11790	14310	9749	17879	2335	3621	3338	10504	3710	13530	8801	17460	1065	16570	33510	7760	3649	9200	4390	10020	6354	5989
Com_625_neg	D-Galactose	D-半乳糖	C6H12O6	180.16	0.9	Carbohydrates And Its Derivatives	Carbohydrates And Its Derivatives	糖类及其衍生物	糖类及其衍生物	"59-23-4"	HMDB0000143	C00124		429600	647800	348400	375800	802700	554100	780200	689000	612200	201000	407200	546500	437700	370900	1674000	485000	842500	185300	411500	695400	373700	1451000	398000	1218000	422100	1349000	555300	417500	420100	926800	615200	576000	553600	544100
Com_626_neg	L-Cycloserine	环丝氨酸	C3H6N2O2	102.09	0.8	Amino Acid And Its Derivatives	Amino Acid And Its Derivatives	氨基酸及其衍生物	氨基酸及其衍生物	"339-72-0"	HMDB0014405	C08057		12167	13670	9946	18650	8188	14080	15260	14060	14390	12752	21750	15080	10630	74459	17960	17281	10950	8810	13336	10400	7746	19560	12550	18420	11840	22780	21160	15080	14150	27710	13500	17360	13980	12840
Com_627_neg	7-Hydroxy-3,4-dihydrocarbostyril	3,4-二氢-7-羟基-2(1H)-喹啉酮	C9H9NO2	163.17	6.74	Organoheterocyclic compounds	Quinolines and derivatives	有机杂环化合物	喹啉及其衍生物	"22246-18-0"				854	153200	5607	23993	17309	3543	22583	31450	2425	1649	4021	1397	10142	291829	13991	25331	2198	18791	22910	5325	18669	1046	1811	10787	5094	35365	3672	6036	12650	11579	7306	6202	7430	4931
Com_628_neg	Nicotinic acid N-oxide	氧烟酸	C6H5NO3	139.11	1.56	Organoheterocyclic compounds	Pyridine And Its Derivatives	有机杂环化合物	吡啶及其衍生物	"2398-81-4"				53430	187700	71480	374500	76390	181500	24800	145100	135100	63400	188900	224200	88930	85510	89340	75510	69530	107800	25330	114606	34860	123642	377600	164414	329300	340100	110800	27580	107470	106214	113500	115000	125900	96300
Com_629_neg	Spiculisporic Acid	4,5-二羧基-Γ-十五内酯	C17H28O6	328.4	11.57	Organic Acid And Its Derivatives	Organic Acid And Its Derivatives	有机酸及其衍生物	有机酸及其衍生物	"469-77-2"				13910	4804	15550	25090	4239	14630	50274	22820	1779	11190	121500	2520	24758	2158	240500	3886	2763	11240	14825	21926	1051	1252	22430	29061	2356	15210	26838	16018	26877	24441	16160	19420	17920	18090
Com_630_neg	N-Acetyl-DL-phenylalanine	N-乙酰-DL-苯丙氨酸	C11H13NO3	207.226	6.85	Amino Acid And Its Derivatives	Amino Acid And Its Derivatives	氨基酸及其衍生物	氨基酸及其衍生物	"2901-75-9"	HMDB0255056	C11341		821000	3902000	3861000	1915000	484200	711100	692700	452800	1695000	1879000	750900	939700	1793000	636100	777400	2861000	535100	734600	30780000	21190000	7473000	495100	2303000	371300	744600	9314000	3267000	5108000	220000	656800	3221000	3314000	3251000	3348000
Com_631_neg	Lactitol	乳糖醇	C12H24O11	344.31	0.9	Carbohydrates And Its Derivatives	Carbohydrates And Its Derivatives	糖类及其衍生物	糖类及其衍生物	"585-86-4"	HMDB0040937			1977000	34620	157700	20060	47180	554300	13900	24890	238800	40610	41120	31160	29130	1509000	109900	29750	68230	53460	135200	28590	38680000	20460	71770	49420	12260	30970	12150000	78820	8553	29670	1311000	1368000	1405000	1481000
Com_632_neg	D-Ribose	D-核糖	C5H10O5	150.13	0.92	Carbohydrates And Its Derivatives	Carbohydrates And Its Derivatives	糖类及其衍生物	糖类及其衍生物	"50-69-1"	HMDB0000283	C21057		578000	661300	513300	387200	120600	938800	155600	70290	728800	84370	145200	141300	588200	417100	128800	147400	426400	90680	136800	111600	223400	65500	290300	47950	456400	786000	1128000	986700	124800	126500	291900	322000	324800	303800
Com_633_neg	Monobutyl phthalate	邻苯二甲酸单丁酯	C12H14O4	222.24	9.719	Organic Acid And Its Derivatives	Organic Acid And Its Derivatives	有机酸及其衍生物	有机酸及其衍生物	"131-70-4"	HMDB0013247			48990	54310	115700	52000	58790	46660	45890	74350	61740	61600	63970	63970	56220	71430	49340	58920	61120	73860	44880	76320	54930	68470	58520	60510	70750	52590	31730	70590	60140	76410	51130	66840	59820	64510
Com_634_neg	Sodium cholate	胆酸钠	C24H39NaO5	430.55	10.34	Lipids	Bile Acids	脂质	胆汁酸	"361-09-1"				77430	11430000	27250000	272400	230900	31040000	1435000	257700	18910000	59810	2635000	16670000	120200	247100	1258000	77940	16300000	364600	17500000	25700000	52480	24910000	419200	26090000	36750000	34970000	37680000	16180000	8822000	5843000	13180000	13580000	14350000	14530000
Com_635_neg	Tropolone	环庚三烯酚酮	C7H6O2	122.12	7.39	Organooxygen compounds	Ketones	有机氧化合物	酮类	"533-75-5"	HMDB0259299	C15474		119300	104900	92760	85450	81500	74980	27490	108500	78990	67410	94190	72710	170100	82230	68750	91340	52530	85620	74160	57190	55380	31980	78120	58010	89590	74160	100300	101400	46700	97080	73480	74180	80470	98370
Com_636_neg	Sodium Dehydrocholate	去氢胆酸钠	C24H33NaO5	424.51	9.39	Lipids	Bile Acids	脂质	胆汁酸	"145-41-5"				15139	1777	1729	20088	23596	18524	14342	31836	40821	13620	24205	2071	12886	4219	18890	693	23202	3558	3922	16297	13986	16691	7685	18558	6675	68570	102000	71610	1728	43970	11950	12090	14710	11670
Com_637_neg	Cyclohexaneacetic acid	环己基乙酸	C8H14O2	142.2	1.03	Lipids	Fatty Acyls	脂质	脂肪酰类	"5292-21-7"	HMDB0031403			991700	1668000	3062000	1767000	1005000	8243000	1913000	2895000	4965000	776900	1649000	1475000	1654000	1206000	3216000	1309000	4882000	957500	2424000	1760000	3093000	3354000	2271000	6191000	1126000	3155000	2387000	1651000	1272000	2288000	2168000	2459000	2501000	2596000
Com_638_neg	5-Hydroxymethyl-2-furancarboxylic acid	5-羟甲基-2-呋喃甲酸	C6H6O4	142.11	4.209	Organoheterocyclic compounds	Indole And Its Derivatives	有机杂环化合物	吲哚及其衍生物	"6338-41-6"	HMDB0002432	C20448		14240	5829	142800	25870	13010	23510	1638	26720	7632	14340	27440	14610	24740	6534	21088	7447	5100	18910	5076	31855	11610	11532	104600	16045	6429	12370	36330	4297	5465	14703	17600	16070	20710	20460
Com_639_neg	Quinoline-4-carboxylic acid	喹啉-4-羧酸	C10H7NO2	173.17	2.637	Organic Acid And Its Derivatives	Organic Acid And Its Derivatives	有机酸及其衍生物	有机酸及其衍生物	"486-74-8"	HMDB0257047	C06414		14572	29640	8972	14390	22270	10800	2191	28721	9268	11616	33124	6792	8787	17960	5974	8956	40900	3041	8507	81260	25030	7761	4350	13920	20619	67830	11740	10830	27790	3954	14970	10490	11780	13100
Com_640_neg	2-Hydroxy-3-methylbutanoic acid	2-羟基-3-甲基丁酸	C5H10O3	118.13	4.932	Lipids	Fatty Acyls	脂质	脂肪酰类	"4026-18-0"	HMDB0000407		LMFA01050478	1886000	9930000	2880000	3952000	4295000	12090000	8455000	93310	3634000	1394000	113200	3585000	5452000	32820000	1834000	3384000	2782000	656600	4802000	12570000	4642000	2992000	169300	6095000	2076000	13480000	6100000	15420000	1152000	1470000	5285000	5406000	5391000	5329000
Com_641_neg	2-Hydroxyphenylacetic acid	邻羟基苯乙酸	C8H8O3	152.15	6.399	Organic Acid And Its Derivatives	Organic Acid And Its Derivatives	有机酸及其衍生物	有机酸及其衍生物	"614-75-5"	HMDB0000669	C05852		33310	60480	121400	35480	27180	35880	10530	42750	13960	37180	47710	55230	63547	219700	153400	64250	42039	53860	51305	168900	249300	9289	110100	6963	29617	232400	68600	101600	53040	42120	66800	74140	73330	65770
Com_642_neg	Traumatic acid	反式-2-十二碳烯二酸	C12H20O4	228.28	9.19	Lipids	Fatty Acyls	脂质	脂肪酰类	"6402-36-4"	HMDB0000933	C16308	LMFA01170002	92150	105400	122900	139000	72890	133600	69490	113200	94980	98740	89740	96360	172600	107300	107500	101400	101400	91980	122500	86170	125400	92080	80400	76250	87550	145000	112500	168600	70200	92970	82010	87870	99220	90580
Com_643_neg	trans-2-Butene-1,4-dicarboxylic Acid	反式-2-丁烯-1,4-二甲酸	C6H8O4	144.13	4.651	Lipids	Fatty Acyls	脂质	脂肪酰类	"4436-74-2"	HMDB0000393		LMFA01170087	2932	4184	9000	6286	2986	6251	7632	3206	1959	10630	5991	4950	8534	6385	5471	36150	7213	3261	2568	2285	2483	9984	1900	1615	2522	4985	7900	3510	4299	3460	2776	4439	5590	3705
Com_644_neg	Pyridoxal 5'-Phosphate	3-羟基-2-甲基-5-磷酰氧甲基-4-吡啶甲醛	C8H10NO6P	247.14	1.63	Organoheterocyclic compounds	Pyridine And Its Derivatives	有机杂环化合物	吡啶及其衍生物	"853645-22-4"				82350	57877	67895	117100	54460	88970	44305	32590	34620	2458000	20650	21302	37233	36810	119500	25770	100400	682500	16699	27953	50720	52285	58170	89117	19741	155700	36531	180500	55194	78228	123400	129800	133900	145000
Com_645_neg	2-Hydroxy-2-methylbutanoic acid	2-羟基-2-甲基丁酸	C5H10O3	118.13	4.61	Lipids	Fatty Acyls	脂质	脂肪酰类	"3739-30-8"	HMDB0001987		LMFA01050389	12690	21350	47890	8293	16450	36840	20644	29960	43201	27980	36260	14450	28200	332480	8704	116700	18320	12290	17361	14229	30350	16226	17310	30213	8957	29960	33890	53060	7409	6722	22720	19960	20330	22500
Com_646_neg	4-Nitrophenol	4-硝基苯酚	C6H5NO3	139.11	7.71	Phenols And Its Derivatives	Phenols And Its Derivatives	酚类及其衍生物	酚类及其衍生物	"100-02-7"	HMDB0001232	C00870		98290	102100	90460	81690	158800	91170	109700	101900	81210	85570	152600	101600	98490	78480	88830	124600	91350	85420	94330	111500	93780	106300	106800	155000	94400	75230	68050	107100	139700	103000	88010	92370	86030	96360
Com_647_neg	3,3-Dimethylglutaric acid	3,3-二甲基戊二酸	C7H12O4	160.17	5.85	Lipids	Fatty Acyls	脂质	脂肪酰类	"4839-46-7"	HMDB0002441		LMFA01170086	321900	130036	494000	287800	131600	593000	153142	129800	213403	619800	174500	113500	119400	170900	223200	419200	64210	282800	110000	227400	133516	97692	184000	104175	131500	124386	467600	302700	123918	165171	134200	195500	158000	132500
Com_648_neg	Tricarballylic acid	丙三酸	C6H8O6	176.12	1.9	Organic Acid And Its Derivatives	Organic Acid And Its Derivatives	有机酸及其衍生物	有机酸及其衍生物	"99-14-9"	HMDB0031193	C19806		16100000	22250000	42920000	13350000	32740000	26210000	184500	13180000	9512000	153000000	15820000	16500000	11370000	25170000	17790000	127400000	18720000	68280000	2760000	11160000	1305000	82060	5421000	5935146	3943000	2184000	62650000	247100	20860000	105200000	26050000	27490000	27860000	27830000
Com_649_neg	N-Methylhydantoin	甲酰乙内脲	C4H6N2O2	114.1	1.39	Organoheterocyclic compounds	Imidazoles and derivatives	有机杂环化合物	咪唑及其衍生物	"616-04-6"	HMDB0003646	C02565		60640	93760	94860	91890	434100	80850	91740	96160	92280	103900	34440	72440	79050	213900	89610	113500	61230	89800	222600	105500	164100	49390	109800	64360	99530	90500	114900	65410	97420	136800	108300	88100	104000	57540
Com_650_neg	Pentadecanoic acid	十五烷酸	C15H30O2	242.4	9.84	Lipids	Fatty Acyls	脂质	脂肪酰类	"1002-84-2"	HMDB0000826	C16537	LMFA01010015	640100	310300	314400	279100	456600	232100	329500	393500	300100	306100	329500	284300	300800	356900	284600	278200	293800	283300	303400	314800	295200	289100	294500	288500	321000	275900	371300	312700	309900	273800	326700	308000	320700	292600
Com_651_neg	2-Phenylpropionic acid	2-苯基丙酸	C9H10O2	150.17	8.52	Organic Acid And Its Derivatives	Organic Acid And Its Derivatives	有机酸及其衍生物	有机酸及其衍生物	"492-37-5"	HMDB0011743			3513	39380	45487	216000	124200	11770	9793	498300	18280	30690	11400	25250	16820	28310	29820	2079000	46942	353400	69640	39353	41490	15568	119900	43667	13370	96400	94870	5599	40501	45647	102700	102100	100000	96430
Com_652_neg	D-3-Phenyllactic acid	D-3-苯乳酸	C9H10O3	166.17	6.77	Organic Acid And Its Derivatives	Organic Acid And Its Derivatives	有机酸及其衍生物	有机酸及其衍生物	"7326-19-4"	HMDB0000748	C05607		4785000	27640000	11070000	7650000	14270000	12080000	19920000	1840000	11450000	3882000	460400	3965000	12620000	13780000	6783000	10310000	6657000	6116000	2300000	31440000	14080000	4950000	1210000	13350000	1649000	40080000	8292000	40440000	24690000	3429000	10980000	11720000	11810000	11570000
Com_653_neg	Undecanedioic acid	十一烷二酸	C11H20O4	216.27	8.77	Lipids	Fatty Acyls	脂质	脂肪酰类	"1852-04-6"	HMDB0000888		LMFA01170007	329500	284000	281600	585500	1284000	632300	203200	717100	217900	734500	416600	294300	1772000	401500	751600	610500	153400	566800	243900	172000	458400	188400	831300	157000	217600	329000	290900	405400	163100	177700	421900	445700	465900	452100
Com_654_neg	Allitol	蒜糖醇	C6H14O6	182.172	0.91	Carbohydrates And Its Derivatives	Sugar Alcohols	糖类及其衍生物	糖醇	"488-44-8"				169300	37430	111400	17390	75940	107700	381700	20750	93660	44780	36080	46220	56560	103800	32480	82450	68590	20612	51800	511900	153800	1299000	48800	15410	34770	28340	122200	53650	252900	16980	103000	103700	108700	98890
Com_655_neg	Undecylenic acid	10-十一烯酸	C11H20O2	184.28	6.665	Lipids	Fatty Acyls	脂质	脂肪酰类	"112-38-9"	HMDB0033724	C13910	LMFA01030036	558900	659300	900000	665400	665900	798300	1368000	961000	811200	895700	932200	497300	757400	702600	543700	736200	737400	694700	566400	1281000	706800	712400	652400	648300	759600	652500	626200	584200	778400	693500	536400	557400	627900	594000
Com_656_neg	Glycylglycine	双甘肽	C4H8N2O3	132.12	0.8	Amino Acid And Its Derivatives	Amino Acid And Its Derivatives	氨基酸及其衍生物	氨基酸及其衍生物	"556-50-3"	HMDB0011733	C02037		46670	64970	111700	229200	192900	162200	17420	276600	623800	108400	394900	53090	94790	49650	389500	43270	185700	223400	172200	112600	94320	55740	222500	25030	165500	308600	115700	133600	142200	158700	143900	150000	149300	162700
Com_657_neg	Homotaurine	3-氨基丙烷磺酸	C3H9NO3S	139.17	0.84	Organic Acid And Its Derivatives	Organic Acid And Its Derivatives	有机酸及其衍生物	有机酸及其衍生物	"3687-18-1"				123900	109400	65620	155700	188100	403100	613300	147700	155700	122800	131100	51470	69050	100900	356300	148200	66170	155200	146800	290000	77800	83570	112400	32220	167900	196000	105500	341800	152900	791100	177300	177800	174000	191700
Com_658_neg	scyllo-Inositol	青蟹肌醇	C6H12O6	180.16	0.853	Carbohydrates And Its Derivatives	Carbohydrates And Its Derivatives	糖类及其衍生物	糖类及其衍生物	"488-59-5"	HMDB0006088	C06153		59170	74400	44510	164600	121200	70620	70740	688500	36714	431900	332000	78960	84680	240200	37270	144200	2874000	182900	40040	204900	30280	2584000	40280	77330	88440	101600	82652	18659	2221000	98370	278000	267800	312400	324700
Com_659_neg	Calcium D-Panthotenate	D-泛酸钙	C18H32CaN2O10	476.53	4.59	Vitamins	Vitamins	维生素	维生素	"137-08-6"		C12276		3391000	6923000	32570000	28280000	20560000	24630000	13400000	8393000	14230000	8369000	11510000	5844000	38820000	3419000	38510000	47690000	8651000	4799000	18180000	9630000	26690000	4020000	11890000	2619000	5772000	28110000	40790000	44160000	4153000	8902000	15270000	16930000	16610000	16880000
Com_660_neg	L-Arabinose	阿拉伯糖	C5H10O5	150.13	0.9	Carbohydrates And Its Derivatives	Carbohydrates And Its Derivatives	糖类及其衍生物	糖类及其衍生物	"5328-37-0"	HMDB0000646	C11476		48100	113600	146900	64260	73400	192100	39630	100400	58850	34980	134600	54460	115500	29860	94100	79040	131000	60680	200700	31910	91410	23510	80500	18320	109500	1628000	156600	52020	24330	22560	75610	104600	74120	105200
Com_661_neg	L-Histidine	L-组氨酸	C6H9N3O2	155.15	0.76	Amino Acid And Its Derivatives	Amino Acid And Its Derivatives	氨基酸及其衍生物	氨基酸及其衍生物	"71-00-1"	HMDB0000177	C00135		1017000	2833000	2570000	2744000	1388000	4146000	4554000	720300	3136000	377900	1868000	1524000	2082000	1067000	3248000	171400	2976000	544100	5442000	4110000	5784000	9833000	2820000	693000	2020000	387100	9297000	4789000	1119000	3375000	2457000	2587000	2704000	2576000
Com_662_neg	Choline bitartrate	酒石酸氢胆碱	C9H19NO7	253.25	0.97	Amines	Cholines	胺类	胆碱类	"87-67-2"	HMDB0250194	C00918		35580	290500	266000	73100	37400	159000	86620	23000	38690	30360	29480	69590	76060	928300	38860	16330	118300	26120	30290	31200	44600	35750	110500	34830	50880	208300	141800	49330	31260	33950	85210	84040	92040	81320
Com_663_neg	L-Glutamic acid	谷氨酸	C5H9NO4	147.13	0.86	Amino Acid And Its Derivatives	Amino Acid And Its Derivatives	氨基酸及其衍生物	氨基酸及其衍生物	"56-86-0"	HMDB0000148	C00025		39290000	28590000	47360000	19360000	25860000	20760000	2120000	4435000	21300000	29490000	4145000	27600000	65150000	26270000	61860000	34700000	599300	18730000	37790000	52790000	50530000	11390000	42980000	2793000	9061000	89640000	85250000	79120000	1403000	5231000	28090000	30140000	29410000	29170000
Com_664_neg	L(+)-Asparagine monohydrate	L-天冬酰胺一水物	C4H8N2O3.H2O	150.13	0.83	Amino Acid And Its Derivatives	Amino Acid And Its Derivatives	氨基酸及其衍生物	氨基酸及其衍生物	"5794-13-8"				204100	300200	459900	343900	156100	339400	83150	62420	477500	58150	732600	172100	288000	4255000	802400	189900	141600	387700	3221000	292600	639500	141600	413200	72700	461400	1410000	367400	932000	70900	132700	568100	576000	558100	552800
Com_665_neg	Cytidine-5'-monophosphate	胞苷-5-单磷酸	C9H14N3O8P	323.197	0.97	Nucleotide And Its Derivates	Nucleotide And Its Derivates	核苷酸及其衍生物	核苷酸及其衍生物	"63-37-6"	HMDB0000095	C00055		3080	9889	10810	12010	5738	7087	9340	14550	7482	4787	4241	7645	10053	61920	7586	6034	13060	17610	3457	12860	7651	14550	21120	2640	8580	22760	16720	9450	5626	10830	35260	40130	23340	29940
Com_666_neg	DL-Serine	DL-丝氨酸	C3H7NO3	105.09	0.83	Amino Acid And Its Derivatives	Amino Acid And Its Derivatives	氨基酸及其衍生物	氨基酸及其衍生物	"302-84-1"	HMDB0003406	C00740		2477000	5881000	7889000	8289000	5979000	3918000	3609000	5105000	6402000	9789000	6537000	4183000	7939000	7125000	6625000	3586000	2664000	3969000	5297000	6326000	5887000	2344000	6889000	1686000	2707000	14110000	9733000	6344000	2909000	3412000	5531000	5671000	5957000	5618000
Com_667_neg	Azetidine-2-carboxylic acid	L-铃兰氨酸	C4H7NO2	101.1	0.86	Amino Acid And Its Derivatives	Amino Acid And Its Derivatives	氨基酸及其衍生物	氨基酸及其衍生物	"2517-04-6"	HMDB0248797	C08267		33210	7628	7273	14080	15860	16630	30800	8849	9755	6421	15630	17120	44360	15500	36470	45260	16930	13484	9473	17010	12387	34260	16020	16730	12850	63060	20590	12950	14210	34190	11450	11360	15280	20360
Com_668_neg	Ala-Gln	L-丙氨酰-L-谷氨酰胺	C8H15N3O4	217.22	0.85	Amino Acid And Its Derivatives	Amino Acid And Its Derivatives	氨基酸及其衍生物	氨基酸及其衍生物	"39537-23-0"	HMDB0248109			56760	132300	318700	98304	65560	82860	66600	98970	81930	79591	80890	40370	108304	59060	222700	98360	476300	45520	189400	104200	147900	116500	138700	180300	127400	747800	543600	313800	341400	259200	115500	132700	152200	135500
Com_669_neg	4-Hydroxyisoleucine	4-羟基-L-异亮氨酸	C6H13NO3	147.172	1.038	Amino Acid And Its Derivatives	Amino Acid And Its Derivatives	氨基酸及其衍生物	氨基酸及其衍生物	"781658-23-9"				33550000	25580000	43270000	17320000	23510000	18270000	2148000	3576000	19000000	26610000	3787000	24260000	63280000	23460000	53690000	30480000	643100	16670000	34580000	48710000	48980000	9617000	37190000	2508000	8198000	82170000	76360000	71990000	1207000	4428000	24580000	24600000	26250000	25710000
Com_670_neg	L-Rhamnose monohydrate	鼠李糖	C6H14O6	182.17	0.98	Carbohydrates And Its Derivatives	Carbohydrates And Its Derivatives	糖类及其衍生物	糖类及其衍生物	"6155-35-7"	HMDB0000849			100200	132100	111600	155800	159700	208100	254000	44610	68330	65890	94310	132900	239800	110300	175500	137100	168500	271000	58280	135400	145800	220600	104900	63860	122400	193000	239100	76090	135300	323800	141600	148300	188200	115400
Com_671_neg	L-SelenoMethionine	L-硒代蛋氨酸	C5H11NO2Se	196.11	18.27	Amino Acid And Its Derivatives	Amino Acid And Its Derivatives	氨基酸及其衍生物	氨基酸及其衍生物	"3211-76-5"	HMDB0003966	C05335		166800	137400	147600	152600	153200	149400	146700	160800	154000	154600	150900	146300	147500	138100	158500	133300	160600	136700	165300	158900	147400	163900	155700	152400	155600	145700	148200	150500	146700	145100	154800	160700	149600	153300
Com_672_neg	Taurohyodeoxycholic acid	牛磺猪脱氧胆酸	C26H45NO6S	499.7	8.928	Lipids	Bile Acids	脂质	胆汁酸	"2958-04-5"				475983	373300	811800	487855	396056	1363000	98730	75750	672500	709515	300333	234100	45600	49390	491800	457352	276488	313835	226000	822200	307205	40500	336404	136882	648100	713600	939200	1405000	182700	35600	431500	456300	354900	431600
Com_673_neg	7-Ketolithocholic acid	7-酮基石胆酸	C24H38O4	390.556	11.061	Lipids	Bile Acids	脂质	胆汁酸	"4651-67-6"	HMDB0000467		LMST04010150	1063000	8315000	11690000	517000	346435	4296000	2794000	1136000	2114000	319353	1138000	5447000	827000	2627000	14910000	214694	1431000	1538842	16670000	2876000	197900	78060	2648000	896200	12680000	60520000	10230000	12500000	12110000	5002000	6241000	5996000	6331000	7095000
Com_674_neg	Taurodeoxycholic acid	牛磺脱氧胆酸	C26H45NO6S	499.7	10.504	Lipids	Bile Acids	脂质	胆汁酸	"516-50-7"	HMDB0000896	C05463	LMST05040013	448800	440400	787400	719400	331500	334200	6397000	73770	357000	574810	238400	41430	258490	164600	1187000	571665	34453	1437057	1995000	3784000	631600	2859000	392100	8180000	60150	5552000	2638000	2389000	4752000	3428000	1445000	1582000	1538000	1549000
Com_675_neg	Hyodeoxycholate	猪脱氧胆酸	C24H40O4	392.57	10.533	Lipids	Bile Acids	脂质	胆汁酸	"83-49-8"	HMDB0000733	C15517	LMST04010024	7430000	26760000	36730000	4872000	3695000	78560000	525800	24260000	13870000	1911000	15560000	29470000	5621000	6607000	35920000	7347000	12810000	2715000	47270000	17730000	853600	59260	6670000	92650	25340000	76080000	13290000	49480000	3511000	208000	16560000	18120000	19280000	19010000
Com_676_neg	23-Nordeoxycholic acid	23-脱甲脱氧胆酸	C23H38O4	378.55	11.215	Lipids	Bile Acids	脂质	胆汁酸	"53608-86-9"			LMST04060020	192000	216000	304400	163500	195900	146900	246300	216600	317600	510800	117000	329200	252500	93060	273500	267600	267900	90930	167400	233400	235200	194700	372600	326800	218700	135500	221100	411000	173400	166900	223200	91350	104100	106200
Com_677_neg	Deoxycholic acid	脱氧胆酸	C24H40O4	392.57	11.976	Lipids	Bile Acids	脂质	胆汁酸	"83-44-3"	HMDB0000626	C04483	LMST04010040	380400000	341700	117700000	194900000	472800000	312500000	187400	493000000	124100000	300600000	492500000	430000000	286100000	60140000	97060000	367400000	1175000	410400000	1397000	221400	106000000	227200	469100000	344600	116300000	7711000	435500	1135000	301000	180300	249400000	256200000	259300000	263000000
Com_678_neg	Glycolithocholic acid	甘氨石胆酸	C26H43NO4	433.629	12.023	Lipids	Bile Acids	脂质	胆汁酸	"474-74-8"	HMDB0000698	C15557	LMST05030009	513700	275300	242100	345400	770300	115400	80004	95990	50900	413500	209300	299400	1799000	51360	330200	463700	18640	470900	45040	50212	1573000	15450	734700	120523	13970	92870	60760	57670	39650	131471	258700	289100	292100	289700
Com_679_neg	Chenodeoxycholic acid	鹅去氧胆酸	C24H40O4	392.57	11.768	Lipids	Bile Acids	脂质	胆汁酸	"474-25-9"	HMDB0000518	C02528	LMST04010032	14529723	24740000	65790000	17970000	11274561	55410000	986500	14410000	50080000	7036715	39110000	64240000	20812398	1074000	9871000	22190162	101900000	11254722	88830000	21250000	15101301	25120000	61470000	25210000	82470000	177400000	14700000	29290000	61330000	14460000	37350000	38930000	37250000	34060000
Com_680_neg	Cholic acid	胆酸	C24H40O5	408.57	10.361	Lipids	Bile Acids	脂质	胆汁酸	"81-25-4"	HMDB0000619	C00695	LMST04010001	6434000	171300000	328100000	7803000	6780000	372900000	27620000	6125000	264300000	5552000	52850000	243900000	3807000	4918000	24370000	2993000	238300000	10320000	264300000	328400000	2919000	324600000	10330000	322200000	376300000	388000000	397900000	232900000	149100000	103500000	196600000	206200000	210900000	214200000
Com_681_neg	Tauroursodeoxycholic acid	牛磺熊脱氧胆酸	C26H45NO6S	499.7	9.015	Lipids	Bile Acids	脂质	胆汁酸	"14605-22-2"	HMDB0000874	C16868	LMST05040015	363474	277100	785600	393707	322302	1222000	136280	61040	559200	27770	302822	190000	27400	27190	400900	253155	266021	182091	194600	810700	325633	71000	16120	157026	571000	513400	883900	1222000	218000	161165	368600	393700	336000	400300
Com_682_neg	Chenodeoxycholic acid-3-beta-D-glucuronide	鹅去氧胆酸-3-β-D-葡糖苷酸	C30H48O10	568.704	10.072	Lipids	Bile Acids	脂质	胆汁酸	"58814-71-4"				40754	112997	70710	85750	60414	414546	127600	147137	94990	251800	82039	49080	59220	119700	71682	320416	2219000	192384	71425	229300	83142	781700	187000	163900	322467	136065	4943000	74808	11240000	383000	680100	645700	675300	662400
Com_683_neg	lithocholic acid	石胆酸	C24H40O3	376.57	11.159	Lipids	Bile Acids	脂质	胆汁酸	"434-13-9"	HMDB0000761	C03990	LMST04010003	497800	646300	739500	830400	866100	509200	1223000	1403000	653700	626200	742400	555400	607700	783600	490400	608600	631100	569800	544800	801200	635100	686400	802100	649300	841700	701300	958400	679100	722400	923700	534300	517300	471200	571900
Com_684_neg	Glycocholic acid	甘氨胆酸	C26H43NO6	465.6	9.373	Lipids	Bile Acids	脂质	胆汁酸	"475-31-0"	HMDB0000138	C01921	LMST05030001	113434	1119000	5891000	291000	112200	1448000	1657276	23370	1262000	173800	84070	4357000	226900	147600	155400	77900	39460000	27440000	1100000	1398000	162000	332400	71580	354600	548000	4162000	7046000	2785000	1717566	68300	3127000	3375000	3629000	3536000
Com_685_neg	Ursodeoxycholic acid	熊去氧胆酸	C24H40O4	392.57	10.538	Lipids	Bile Acids	脂质	胆汁酸	"128-13-2"	HMDB0000946	C07880	LMST04010033	6841000	24910000	37910000	4311000	3269000	73450000	462200	23610000	13020000	1532000	12820000	29550000	5282000	6604000	31970000	6714000	12360000	2460000	43620000	16810000	855500	64470	6055000	81990	23630000	71930000	12380000	46850000	3501000	166900	14800000	17810000	19140000	18610000
Com_686_neg	3-Oxo-7alpha,12alpha-hydroxy-5beta-cholanoic acid	3-脱氢胆酸	C24H38O5	406.562	10.321	Lipids	Bile Acids	脂质	胆汁酸	"2304-89-4"	HMDB0000502		LMST04010443	325353	3241000	13580000	124296	149000	11860000	846100	62770	8733000	139600	156700	13170000	138500	195000	2752000	197191	7207000	170900	13910000	16520000	114200	5664000	287900	19460000	48770000	241600000	47170000	5631000	9283000	6235000	20860000	22860000	22610000	23260000
Com_687_neg	gamma-Muricholate	3a,6a,7a-三羟基-5β-胆酸	C24H40O5	408.57	9.997	Lipids	Bile Acids	脂质	胆汁酸	"547-75-1"	HMDB0000760	C17649	LMST04010064	2895000	2881000	5573000	1224000	563600	12000000	4847000	1001000	4584000	1936212	2654248	6394000	3153274	5871562	2478000	3319638	5263000	3353441	12430000	14030000	3429000	15420000	3622179	26050000	6505000	30230000	27460000	11890000	19490000	10290000	6002000	7174000	7039000	7184000
Com_688_neg	Alpha-Muricholic acid	阿尔法-鼠胆酸	C24H40O5	408.578	9.513	Lipids	Bile Acids	脂质	胆汁酸	"2393-58-0"	HMDB0000506	C17647	LMST04010066	1248000	18320000	38850000	520400	302800	81780000	2303000	595100	28480000	454300	944100	18910000	674000	511900	2366000	1566637	36530000	322600	36710000	20050000	1301000	10070000	450800	48050000	64220000	70210000	136300000	19280000	3328000	1041522	19780000	20980000	21010000	21810000
Com_689_neg	Beta-Muricholic acid	贝塔-鼠胆酸	C24H40O5	408.578	9.701	Lipids	Bile Acids	脂质	胆汁酸	"2393-59-1"	HMDB0000865		LMST04010067	1107752	2558000	3268000	1718596	1425357	2770000	3845000	984390	2032000	1755637	1341263	1844526	1861721	2600649	1004000	960536	2893724	2057123	2909000	4375000	2105580	3292001	1790070	2214900	2962000	13850000	11850000	5046000	2552000	8261000	2209000	2363000	2428000	2411000
Com_690_neg	Glycodeoxycholic acid	甘氨脱氧胆酸	C26H43NO5	449.628	10.677	Lipids	Bile Acids	脂质	胆汁酸	"360-65-6"	HMDB0000631	C05464	LMST05030006	2423000	134104	1108000	689700	2623000	634800	1735054	386100	440800	2034000	865700	2163000	1591000	285400	536700	1408000	139800	10160000	118100	644335	1115000	444396	3338000	1720055	76740	991744	623550	811160	900309	607949	998800	1100000	1070000	1202000
Com_691_neg	23-Norcholic acid	23-脱甲胆酸	C23H38O5	394.548	9.62	Lipids	Bile Acids	脂质	胆汁酸	"60696-62-0"			MST04060019	827400	397700	596500	632100	285000	953800	5857	205500	395500	401500	319400	728700	138600	41150	58740	488200	109800	108300	234800	360800	536400	56530	162200	18740	256900	239100	1324000	817600	216500	48030	331700	350800	371800	364100
Com_692_neg	Glycohyocholic Acid	甘氨猪胆酸	C26H43NO6	465.6	8.98	Lipids	Bile Acids	脂质	胆汁酸	"32747-08-3"	HMDB0240607			136200	1709000	329200	161000	125300	966600	6406000	31620	4322000	106100	58150	741300	125223	130700	1149000	155600	805700	178763	1024000	1257000	51320	459500	337200	784800	195700	4464000	296977	1016000	4162000	113400	855300	874100	888200	963000
Com_693_neg	Isolithocholic acid	异石胆酸	C24H40O3	376.579	13.06	Lipids	Bile Acids	脂质	胆汁酸	"1534-35-6"	HMDB0000717	C17658	LMST04010004	3856000	14020	435300	3475000	13100000	611700	13020	10660000	244700	4202000	2546000	3569000	20390000	86870	640900	14750000	116304	8609000	88380	35910	3140000	15300	3238000	222904	49540	1796051	23630	78110	663118	1617938	1998000	1998000	1909000	2094000
Com_694_neg	Allolithocholic acid	别石胆酸	C24H40O3	376.579	11.18	Lipids	Bile Acids	脂质	胆汁酸	"2276-93-9"	HMDB0000381		LMST04010005	552100	737000	847200	813200	761600	398000	1227000	1426000	615100	661400	700800	582600	661600	663100	547400	564000	700900	573900	626900	791900	552900	705500	761000	652700	788700	703500	1038000	681300	692400	1041000	479300	491400	548500	560300
Com_695_neg	Glycoursodeoxycholic acid	甘氨熊脱氧胆酸	C26H43NO5	449.631	10.47	Lipids	Bile Acids	脂质	胆汁酸	"64480-66-6"	HMDB0000708		LMST05030016	114500	740600	2279000	773800	268400	435600	13860	74510	560000	135000	268600	1987000	558000	232600	289400	386360	15210000	14910000	1798000	203400	347700	102200	622400	64930	304000	3108000	6270000	1477000	183600	164400	1711000	1816000	1782000	1919000
Com_696_neg	Glycochenodeoxycholic acid	甘氨鹅脱氧胆酸钠盐	C26H43NO5.Na	471.6	10.48	Lipids	Bile Acids	脂质	胆汁酸	"640-79-9"	HMDB0000637	C05466	LMST05030008	173800	860900	2741000	952800	322600	495700	15290	82200	663200	129600	305600	2316000	650900	286900	297300	111300	17600000	17940000	2140000	224200	415000	104400	731700	58180	356100	3895000	7581000	1764000	227400	194100	2022000	2106000	2200000	2174000
Com_697_neg	Taurocholic acid	牛磺胆酸	C26H45NO7S	515.7	8.09	Lipids	Bile Acids	脂质	胆汁酸	"81-24-3"	HMDB0000036	C05122	LMST05040001	21492	366400	308500	95748	58070	8030000	494600	52480	1047000	96015	263391	84304	18186	24690	776000	25900	3501000	30220	435600	1295000	55650	1591000	22011	19887	605200	4876000	168400	18270000	139000	104500	1392000	1464000	1579000	1476000
Com_698_neg	Malonic acid	丙二酸	C3H4O4	104.011	1.19	Organic Acid And Its Derivatives	Organic Acid And Its Derivatives	有机酸及其衍生物	有机酸及其衍生物	"141-82-2"	HMDB0000691	C00383	LMFA01170041	34030	367300	75920	43090	94510	630600	58720	36510	120100	50410	48210	123500	42810	209300	54383	34150	2907000	43800	93240	43420	241300	707257	76630	51380	1408000	363600	347700	46380	853950	44281	257700	271400	248700	269100
Com_699_neg	Ribulose-5-phosphate	核酮糖-5-磷酸	C5H11O8P	230.02	0.93	Carbohydrates And Its Derivatives	Carbohydrates And Its Derivatives	糖类及其衍生物	糖类及其衍生物		HMDB0000618	C00199		334800	761200	911600	2021000	848400	2054000	186500	419700	327400	382200	761000	568900	285000	256600	1353000	196000	396100	437400	403100	504800	477200	118900	612200	44150	488000	5624000	2629000	692600	294300	111100	690300	760000	753100	661500
Com_700_neg	9,10-EODE	9,10-环氧十八碳二烯酸	C18H32O3	296	1.69	Lipids	Fatty Acyls	脂质	脂肪酰类					36060	19240	39460	100600	80010	50710	175100	144300	282700	31290	19010	19800	65680	25900	41090	19650	178300	34450	315700	259100	46260	98467	16210	262800	234100	14620	227000	252900	144500	198100	177100	183700	188800	191400
Com_701_neg	9-KODE	13-酮十八碳二烯酸	C18H30O3	294.2	12.07	Lipids	Fatty Acyls	脂质	脂肪酰类	"54232-59-6"	HMDB0004669	C14766	LMFA02000274	7331	9677	8778	10430	2096	11610	7988	4994	5359	17350	6456	5323	11160	18230	8356	17105	1839	4954	11260	10530	4654	17240	7676	18830	3704	18780	29500	4483	4860	1990	4922	9887	4528	6122
Com_702_neg	9-HpOTrE	9-羟基过氧十八碳三烯酸	C18H30O4	310.1	10.92	Lipids	Fatty Acyls	脂质	脂肪酰类	"111004-08-1"			LMFA02000108	574900	629800	621800	598600	676800	656900	657800	671600	634900	651100	673500	630700	633900	591400	591700	654200	680700	669600	674200	626900	632500	646500	630400	595400	611400	662400	565000	620400	652900	722000	594200	653500	594200	627000
Com_703_neg	12,13-EODE	12,13-环氧十八碳二烯酸	C18H32O3	296	12.67	Lipids	Eicosanoid	脂质	氧化脂质					76170	412500	682900	232600	151400	170600	18340	288000	61000	233300	4134000	246100	1149000	1675000	339900	26480	169800	410700	135900	36430	85700	472700	553600	293800	49370	916500	239300	77910	57960	36540	406800	424100	414300	423700
Com_704_neg	13-HPODE	13-过氧十八碳二烯酸	C18H32O4	312.1	11.45	Lipids	Eicosanoid	脂质	氧化脂质	"33964-75-9"	HMDB0003871	C04717	LMFA02000034	29730	35740	109200	39160	14860	27310	7207	61320	10870	37940	473100	40790	354900	606500	52800	10560	11160	63150	24400	6519	24720	164900	55940	464700	9404	147400	49870	15280	17530	10050	86770	97890	96250	99190
Com_705_neg	UDP-D-glucose	尿苷 5'-二磷酸葡萄糖	C15H24N2O17P2	566.1	0.95	Carbohydrates And Its Derivatives	Carbohydrates And Its Derivatives	糖类及其衍生物	糖类及其衍生物	"133-89-1"	HMDB0000286	C00029		15090	28400	13757	12640	2442	69370	96410	7972	5208	2220	2931	10800	4996	2161000	4080	35338	9447	5366	22261	24982	5625	1453	8948	11505	6848	33210	28653	22217	6752	19248	14450	19260	12510	16030
Com_706_neg	N-Acetylglucosamine 1-phosphate	N-乙酰葡萄糖胺 1-磷酸	C8H16NO9P	301.1	0.91	Carbohydrates And Its Derivatives	Carbohydrates And Its Derivatives	糖类及其衍生物	糖类及其衍生物		HMDB0001367	C04256		69940	899100	243600	1142000	159500	1932000	4243000	80150	6663000	28230	5852000	671900	52880	346900	215900	66860	9106000	52770	47520	2465000	29650	1358000	316400	917800	5962000	1026000	140000	320600	3040000	4704000	1751000	1740000	1869000	1594000
Com_707_neg	Deoxycytidine	脱氧胞苷	C9H13N3O4	227.091	1.81	Nucleotide And Its Derivates	Nucleotide And Its Derivates	核苷酸及其衍生物	核苷酸及其衍生物	"951-77-9"	HMDB0000014	C00881		22410	27750	56110	39280	39370	44520	16663	21170	57620	44610	27520	11300	29630	15320	39700	12370	29030	23240	41700	28240	37660	1829	36650	1567	19790	3542	61890	48080	8599	12930	32080	28070	22110	32960
Com_708_neg	5-oxoproline	5-氧化脯氨酸	C5H7NO3	129.043	1.63	Amino Acid And Its Derivatives	Amino Acid And Its Derivatives	氨基酸及其衍生物	氨基酸及其衍生物	"149-87-1"				115300	32350	95990	73240	48480	20610	14820	9052	22550	31760	46400	23600	122100	127000	22840	541600	15640	68410	20690	33910	225800	176500	23770	107200	7235	397300	88200	979300	187100	184500	147900	158900	141800	135400
Com_709_neg	D-Fructose 6-phosphate	D-果糖-6-磷酸	C6H13O9P	260.03	0.87	Carbohydrates And Its Derivatives	Carbohydrates And Its Derivatives	糖类及其衍生物	糖类及其衍生物	"643-13-0"	HMDB0304311	C00085		1878000	7933000	3982000	27520000	2413000	20460000	3785000	3244000	3806000	1124000	39680000	8755000	465800	4125000	11530000	89500	106400000	637200	1350000	10480000	2718000	5290000	1710000	2581000	11040000	9502000	3628000	2776000	2970000	2200000	7432000	7987000	7195000	8515000
Com_710_neg	3-(6-Hydroxy-3,4-dioxo-1,5-cyclohexadien-1-yl)-L-alanine	3-(6-羟基-3,4-二氧代-1,5-环己二烯-1-基)-L-丙氨酸	C9H9NO5	211.17	9.28	Amino Acid And Its Derivatives	Amino Acid And Its Derivatives	氨基酸及其衍生物	氨基酸及其衍生物					11160	13440	23730	16157	8716	8359	4719	18310	11059	9152	23128	8672	11193	68649	34821	17289	30170	8428	6576	6238	4901	6019	5093	4869	3104	32360	42290	8869	8835	10360	5520	6297	7437	6481
Com_711_neg	Guanidinoacetic acid	胍基乙酸	C3H7N3O2	117.107	1.13	Organic Acid And Its Derivatives	Organic Acid And Its Derivatives	有机酸及其衍生物	有机酸及其衍生物	"352-97-6"	HMDB0000128	C00581		33080	211600	48310	36710	78440	50360	42240	10510	522200	15420	89010	216700	48180	65040	26040	32560	57780	39070	61130	11740	103000	31580	46270	17670	375000	605300	105800	539300	29631	6333	106200	82750	106700	100100
Com_712_neg	Pantetheine	泛酰巯基乙胺	C11H22N2O4S	278.13	5.84	Amino Acid And Its Derivatives	Amino Acid And Its Derivatives	氨基酸及其衍生物	氨基酸及其衍生物	"496-65-1"	HMDB0003426	C00831		2882	2559	2236	6981	4521	11150	20450	4944	4284	6951	8443	3611	3422	5844	4367	15764	3509	3533	3167	11300	3141	3215	7929	6865	4558	6467	4991	6549	3431	6052	5122	6619	7077	4991
Com_713_neg	Xylitol	木糖醇	C5H12O5	152.146	0.92	Carbohydrates And Its Derivatives	Sugar Alcohols	糖类及其衍生物	糖醇	"87-99-0"	HMDB0242149	C00379		9922	20370	33720	19140	55030	101400	34080	9027	61320	18540	14820	5274	30380	74340	122400	8765	37770	20730	22180	11100	19424	14650	11980	8959	10770	118900	12410	16680	20080	8965	27770	36210	31890	25040
Com_714_neg	Fmoc-L-Isoleucine	Fmoc-L-异亮氨酸	C21H23NO4	353.418	7.71	Amino Acid And Its Derivatives	Amino Acid And Its Derivatives	氨基酸及其衍生物	氨基酸及其衍生物	"71989-23-6"				20892	29910	8863	107200	10740	22430	22870	9826	11270	43610	12370	20562	51620	1281	58430	21140	35960	3121	31690	21931	2568	18925	19560	27847	23750	49600	19230	25631	23985	28722	15350	14730	17690	17050
Com_715_neg	13,14-dihydro-15-keto-PGD2	13,14-二氢-15-酮PGD2	C20H32O5	352.465	1.04	Lipids	Eicosanoid	脂质	氧化脂质	"59894-07-4"	HMDB0060042		LMFA03010022	116500	9151000	714600	121900	32060	107700	172094	257367	4863000	34450	162500	787100	27240	1305000	571000	39990	3814000	10480	823100	832990	362900	20430	3514000	7344	6960000	289900	2493000	338089	21380	9419	1478000	1671000	1565000	1248000
Com_716_neg	dCMP	2'-脱氧胞苷-5'-单磷酸	C9H14N3O7P	307.197	1.04	Nucleotide And Its Derivates	Nucleotide And Its Derivates	核苷酸及其衍生物	核苷酸及其衍生物	"1032-65-1"	HMDB0001202	C00239		18890	21411	14670	21860	30210	25980	12801	60120	19178	32340	36330	15380	7245	19240	19060	9058	32880	30090	13707	16765	12159	15534	9582	13120	24650	18980	14466	16067	15300	4625	10040	10470	14220	14850
Com_717_neg	5-Hydroxyindole-2-carboxylic acid	5-羟基吲哚-2-甲酸	C9H7NO3	177.157	0.71	Organoheterocyclic compounds	Indole And Its Derivatives	有机杂环化合物	吲哚及其衍生物	"21598-06-1"				2392000	4093000	969800	1559000	1974000	3612000	1731000	3354000	2091000	247400	2114000	1756000	2722000	2463000	2216000	3795000	2786000	2650000	2659000	1896000	2588000	2372000	2361000	2074000	2087000	2335000	2495000	2837000	1643000	2971000	2285000	2478000	2542000	2503000
Com_718_neg	5-Methyl-dl-tryptophan	5-甲基-DL-色氨酸	C12H14N2O2	218.252	4.26	Amino Acid And Its Derivatives	Amino Acid And Its Derivatives	氨基酸及其衍生物	氨基酸及其衍生物	"951-55-3"				69610	130900	222400	51970	78360	91160	22180	262800	106400	95660	268400	24750	32380	21460	247400	18410	333000	135100	67610	87150	152800	39260	58450	13130	65290	227500	141300	298700	696800	268100	121600	130900	135400	131600
Com_719_neg	alpha-Ketoglutaric acid	α-酮戊二酸	C5H6O5	146.098	1.18	Organic Acid And Its Derivatives	Organic Acid And Its Derivatives	有机酸及其衍生物	有机酸及其衍生物	"328-50-7"	HMDB0000208	C00026		232700	59030	372000	123100	192600	172700	74240	14250	115900	492400	97410	87460	129100	121700	99990	84130	51006	72860	14400	6781	46130	6803	92320	22917	9506	88200	217300	267300	97660	13900	113200	99470	106700	123800
Com_720_neg	Arachidic acid	花生酸	C20H40O2	312.53	12.43	Lipids	Fatty Acyls	脂质	脂肪酰类	"506-30-9"	HMDB0002212	C06425	LMFA01010020	112100	15790	26310	38860	37030	14170	14921	134600	8508	88890	77570	11460	39900	16380	338100	22910	6269	15640	11780	7525	10140	8180	14500	5930	11330	6488	7722	11130	5619	6534	32080	34570	29020	27680
Com_721_neg	Asp-Phe	L-冬胺基乙酸-L-苯丙胺基乙酸	C13H16N2O5	280.276	5.01	Amino Acid And Its Derivatives	Amino Acid And Its Derivatives	氨基酸及其衍生物	氨基酸及其衍生物	"13433-09-5"	HMDB0000706			16340	37780	39920	50900	38380	82970	21030	32100	48920	13340	96920	21400	13140	13830	75220	4682	137000	29160	138500	63930	227200	21060	103400	10060	58510	38820	152400	58250	117100	96100	48150	54420	52000	60940
Com_722_neg	Dl-Lanthionine	DL-羊毛硫氨酸	C6H12N2O4S	208.236	0.84	Amino Acid And Its Derivatives	Amino Acid And Its Derivatives	氨基酸及其衍生物	氨基酸及其衍生物	"3183-08-2"	HMDB0251521			4819	25940	4846	6041	9380	15100	8282	4484	205100	5969	21660	2802	3300	6087	12180	24348	3480	9661	6218	5167	2303	15840	14860	2764	8706	72100	4891	23244	7132	3809	18670	17530	21360	16890
Com_723_neg	Leu-Pro	L-亮氨酰-L-脯氨酸	C11H20N2O3	228.29	1.3	Amino Acid And Its Derivatives	Amino Acid And Its Derivatives	氨基酸及其衍生物	氨基酸及其衍生物	"6403-35-6"	HMDB0011175			16980	16070	12780	13600	3380	48420	7438	9137	74910	11068	17740	11836	9334	15048	9084	4407	22600	11150	6129	8631	4423	11140	19570	14223	8600	5041	10700	9935	3007	5455	20030	6658	13310	9066
Com_724_neg	L-Fucose	L-岩藻糖	C6H12O5	164.156	0.98	Carbohydrates And Its Derivatives	Carbohydrates And Its Derivatives	糖类及其衍生物	糖类及其衍生物	"2438-80-4"	HMDB0000174	C01019		91970	131200	112700	143700	158500	226700	380700	58460	63740	93360	82540	125000	287200	111700	212600	144200	167100	287100	78830	123800	185900	241000	108500	61290	127500	225600	288600	87990	115100	210200	116200	130400	125000	139500
Com_725_neg	N alpha-Acetyl-L-Arginine	Nα-乙酰-L-精氨酸	C8H16N4O3	216.238	1.03	Amino Acid And Its Derivatives	Amino Acid And Its Derivatives	氨基酸及其衍生物	氨基酸及其衍生物	"155-84-0"	HMDB0004620			186400	84170	153400	39060	57640	50930	54900	35120	8159	126500	47660	46690	255600	50120	63440	21410	13010	25850	386400	175600	130000	4899	118100	4613	61940	1226000	878400	478700	29580	128300	138900	166400	163900	150500
Com_726_neg	Orotic Acid	乳清酸	C5H4N2O4	156.096	1.15	Organoheterocyclic compounds	Pyrimidines and pyrimidine derivatives	有机杂环化合物	嘧啶及其衍生物	"65-86-1"	HMDB0000226	C00295		862100	2778000	1683000	3973000	4376000	1043000	1177000	776400	1778000	11290000	5758000	1370000	992500	280500	4332000	3640000	532085	5043000	307900	1389000	813925	368400	2540000	713100	640895	1724000	2024000	1508000	840200	374600	1758000	1941000	2067000	1882000
Com_727_neg	Prostaglandin B2	前列腺素B2	C20H30O4	334.45	0.7	Lipids	Eicosanoid	脂质	氧化脂质	"13367-85-6"	HMDB0004236	C05954	LMFA03010018	63820	183200	38680	26690	34230	301400	30670	108200	51080	5130	44310	40940	75280	45230	106700	205700	119800	82060	36970	6001	62660	70420	48910	59930	39760	80080	37980	97960	19610	110900	58950	74510	72960	71960
Com_728_neg	Sorbitol	山梨醇	C6H14O6	182.172	0.91	Carbohydrates And Its Derivatives	Sugar Alcohols	糖类及其衍生物	糖醇	"50-70-4"	HMDB0000247	C00794		212500	30930	69460	19940	63390	66960	127700	10250	134500	1731	11530	17840	37750	86990	20360	63540	59710	59630	45120	242900	264800	479800	29050	9624	19460	35580	171300	32620	80460	13960	63280	71560	61340	65900
Com_729_neg	3-Ureidoisobutyrate	B-脲基异丁酸	C5H10N2O3	146.145	1.71	Organic Acid And Its Derivatives	Organic Acid And Its Derivatives	有机酸及其衍生物	有机酸及其衍生物	"2905-86-4"	HMDB0304156	C05100		5169	10050	51530	2358	17210	11230	7455	28490	45420	23100	2177	75570	79960	103800	12360	67560	13390	31010	5119	10035	13020	33489	33960	54523	5581	14830	29220	97350	4592	6100	26770	19550	27000	22690
Com_730_neg	Myristic acid	肉豆蔻酸	C14H28O2	228.371	1.03	Lipids	Fatty Acyls	脂质	脂肪酰类	"544-63-8"	HMDB0000806	C06424	LMFA01010014	2218000	1134000	1328000	2033000	1710000	1286000	130400	1605000	1188000	1094000	706700	1245000	1120000	2076000	1301000	771200	771100	2664000	1073000	869000	374200	424122	1560000	452677	406400	1410000	1158000	1137000	1109000	99290	932300	685300	959700	883000
Com_731_neg	(S)-3-Aminoisobutyrate	(S)-β-氨基异丁酸	C4H9NO2	103.12	2.17	Amino Acid And Its Derivatives	Amino Acid And Its Derivatives	氨基酸及其衍生物	氨基酸及其衍生物	"4249-19-8"	HMDB0002166	C03284		15101	10640	27340	13463	7121	14640	6378	8253	8279	6847	3558	5340	9975	2582	1914	21550	9167	3125	10030	6790	1075	2042	7101	12634	1836	54620	12070	7468	6391	10434	6665	6348	7207	5590
Com_732_neg	7-Oxodeoxycholate	7-酮-3Α,12-α-羟基烷酸	C24H38O5	406.556	9.67	Lipids	Bile Acids	脂质	胆汁酸	"911-40-0"	HMDB0000391	C04643	LMST04010184	16310	3513000	5223000	7248	46240	4018000	5442000	23080	1972000	10280	83150	1342000	27030	268900	1657000	9090	221200	35080	4823000	4769000	18120	92640	116000	2426000	7330000	22260000	19580000	7926000	3711000	11870000	3666000	3911000	3931000	4051000
Com_733_neg	Deoxyadenosine	2-脱氧腺苷	C10H13N5O3	251.242	2.33	Nucleotide And Its Derivates	Nucleotide And Its Derivates	核苷酸及其衍生物	核苷酸及其衍生物	"958-09-8"	HMDB0000101	C00559		7769	139700	419500	207200	74580	63920	2720000	49060	203400	39070	38900	51210	84500	81080	65470	12370	2191	15090	556000	845700	42350	954400	121900	5878	95840	43647	1887000	93760	851400	1643000	301300	336100	334000	331800
Com_734_neg	Hydroquinone	对苯二酚	C6H6O2	110.111	4.79	Phenols And Its Derivatives	Phenols And Its Derivatives	酚类及其衍生物	酚类及其衍生物	"123-31-9"	HMDB0002434	C00530		22080	374800	28250	47250	116300	56530	8838	7976	64740	213900	19520	17720	2862	18370	29880	28153	5127	13090	19340	28660	25138	1630	59270	11263	31630	92940	16510	3022	3086	12733	34070	37660	39710	41530
Com_735_neg	o-Cresol	邻甲酚	C7H8O	108.138	6.03	Phenols And Its Derivatives	Phenols And Its Derivatives	酚类及其衍生物	酚类及其衍生物	"95-48-7"	HMDB0002055	C01542		3768	23996	9283	25090	10530	20710	8896	4154	6870	1636	21190	5715	7439	7829	3215	44660	6371	2292	9216	7120	3142	2367	6315	9273	1069	26291	16146	10010	4256	5662	5041	3969	7103	2333
Com_736_neg	Thymidine 3,5-cyclic monophosphate	胸苷3,5-环单磷酸	C10H13N2O7P	304.193	4.2	Nucleotide And Its Derivates	Nucleotide And Its Derivates	核苷酸及其衍生物	核苷酸及其衍生物	"6453-60-7"	HMDB0001570			2303	8752	13760	35270	4724	20000	8154	8211	8563	5077	23600	2759	9206	3983	5463	3078	8363	936	15520	4882	5156	12487	9204	12457	10350	4507	7412	7554	4054	4999	7828	8507	9226	6095
Com_737_neg	Homo-Gamma-Linolenic Acid (C20:3)	Homo-亚麻酸	C20H34O2	306.483	7.41	Lipids	Fatty Acyls	脂质	脂肪酰类					12800	16690	21600	14410	15450	21930	14880	16410	20440	18750	13860	14940	16180	16100	14340	21170	14680	18120	13150	19240	13690	15080	15860	9863	15080	20950	22340	17580	14670	20260	23540	24570	25520	25750
Com_738_neg	Oxaloacetate	草酰乙酸	C4H4O5	132.072	0.71	Organic Acid And Its Derivatives	Organic Acid And Its Derivatives	有机酸及其衍生物	有机酸及其衍生物	"328-42-7"	HMDB0000223	C00036		3196000	12290000	4448000	2273000	2446000	2486000	3697000	2761000	6411000	1945000	3884000	1765000	4497000	2608000	2722000	8981000	3181000	3348000	19890000	21140000	6053000	4945000	5009000	2688000	5175000	12880000	15180000	11650000	18460000	4952000	6279000	7486000	7152000	7654000
Com_739_neg	Tiglic acid	惕各酸	C5H8O2	100.116	1.07	Lipids	Fatty Acyls	脂质	脂肪酰类	"80-59-1"	HMDB0001470	C08279	LMFA01020030	392200	1236000	1079000	959400	541300	1265000	348600	254300	458500	178900	1307000	1326000	421400	782100	415400	93260	1363000	101300	347400	169800	245700	195700	1518000	238600	427000	1470000	687600	769400	140200	332200	768000	710100	808600	701400
Com_740_neg	4-Hydroxyphenylpyruvate	4-羟苯基丙酮酸	C9H8O4	180.16	1.38	Phenols And Its Derivatives	Phenols And Its Derivatives	酚类及其衍生物	酚类及其衍生物	"156-39-8"	HMDB0000707	C01179		31028	32180	33411	28840	26675	47980	42747	21656	8743	27614	21656	27438	16207	45410	24412	29626	103900	31079	15422	34640	9558	14571	21285	20254	14390	40070	23740	11810	45130	48570	38010	38080	40380	34500
Com_741_neg	Beta-Alanine	β-氨基丙酸	C3H7NO2	89.09	4.54	Amino Acid And Its Derivatives	Amino Acid And Its Derivatives	氨基酸及其衍生物	氨基酸及其衍生物	"107-95-9"	HMDB0000056	C00099		4824	1954	6428	4926	4263	4706	2232	1205	2516	1625	1715	1383	7104	8603	6522	7834	2316	1024	3418	1667	5507	11507	2738	9856	2752	4951	6862	7632	1260	2039	3039	3033	2350	2943
Com_742_neg	4-Hydroxyphenylacetate	对-羟基苯乙酸	C8H8O3	152.15	0.7	Phenols And Its Derivatives	Phenols And Its Derivatives	酚类及其衍生物	酚类及其衍生物	"156-38-7"	HMDB0060390	C13636		93020	189300	132600	143400	150100	111200	94800	72930	147000	99720	129400	164000	113000	88910	109500	119300	117100	127500	237100	114100	130000	157800	218900	95930	109300	280600	170400	141500	140000	101200	181600	131600	94720	186600
Com_743_neg	Pyrroloquinoline Quinone	吡咯喹啉醌	C14H6N2O8	330.21	6.3	Organoheterocyclic compounds	Quinolines and derivatives	有机杂环化合物	喹啉及其衍生物	"72909-34-3"	HMDB0013636	C00113		58760	36290	55030	50520	59730	68040	59080	61080	57180	63320	56170	55680	50980	45390	47890	50650	45290	57170	54940	41380	42030	58070	49380	45200	47800	62290	42750	48310	66960	48920	47200	41550	59640	59230
Com_744_neg	Erythronolactone	(3R,4R)-D-赤酮酸内酯	C4H6O4	118.09	4.03	Organoheterocyclic compounds	Lactones	有机杂环化合物	内酯	"15667-21-7"	HMDB0000349			118400	120400	519500	30380	140000	115000	14820	78010	39530	180500	72220	150400	176200	38960	33450	272200	54570	86770	91930	45940	94890	14660	124800	23870	39560	136300	376700	204900	75690	51090	128600	131200	137300	130700
Com_745_neg	3-Hydroxypropanoic acid	3-羟基丙酸	C3H6O3	90.08	1.15	Organic Acid And Its Derivatives	Organic Acid And Its Derivatives	有机酸及其衍生物	有机酸及其衍生物	"503-66-2"	HMDB0000700	C01013		129500	9392	64680	21180	37150	12910	63580	12830	11460	19160	10750	130200	17430	49960	5391	7118	128900	6144	6314	115400	16520	5712	8560	34650	7418	39400	30840	5847	9827	38450	23340	24010	41980	38670
Com_746_neg	Tartaric Acid	L-酒石酸	C4H6O6	150.09	0.96	Carbohydrates And Its Derivatives	Sugar Acids And Its Derivatives	糖类及其衍生物	糖酸及其衍生物	"87-69-4"	HMDB0000956	C00898		17990	327300	284700	97990	38540	157700	85860	21450	55340	27590	37420	73620	74570	968000	35780	18250	122300	20460	35620	28630	40720	20010	124800	28150	48820	239800	154100	55250	18580	32760	106200	99990	102000	82460
Com_747_neg	Shikimic Acid	莽草酸	C7H10O5	174.15	5.24	Organic Acid And Its Derivatives	Phenolic acids	有机酸及其衍生物	酚酸类	"138-59-0"	HMDB0003070	C00493		19270	1341000	8906000	18370	43070	2670000	1630	57940	619200	187700	22950	94430	120300	18280	32370	13470	502200	2962	66950	18970	476500	1689	1142000	37070	96050	82450	9502	57010	42860	178300	406100	419500	431200	436000
Com_748_neg	15-Hete	15-羟二十烷四烯酸	C20H32O3	320.5	13.08	Lipids	Eicosanoid	脂质	氧化脂质	"54845-95-3"	HMDB0003876	C04742	LMFA03060087	18377	8985	35620	2676	7477	17542	2552	1025	17976	4266	12460	17600	51220	105200	4602	35056	5797	2420	2343	9218	10660	63820	7854	100400	5380	16370	46180	5635	4524	45830	13880	18280	15410	15940
Com_749_neg	Palmitoleic acid	棕榈油酸	C16H30O2	254.41	14.94	Lipids	Fatty Acyls	脂质	脂肪酰类	"373-49-9"	HMDB0003229	C08362	LMFA01030056	196500	56630	4726000	85590	59700	14270	70950	179500	24980	512900	57280	285500	102500	21150	32320	18590	15800	11570	80840	35950	190100	95770	29550	33670	42970	15660	124100	157900	10750	2303	99010	95800	101100	111200
Com_750_neg	Hexadecanoic acid	十六烷酸	C16H32O2	256.41	15.7	Lipids	Fatty Acyls	脂质	脂肪酰类	"57-10-3"	HMDB0303203	C00249	LMFA01010001	337500	295300	1060000	544900	627100	320000	565100	1743000	261700	2629000	545200	393600	314400	346400	285900	270400	235600	203400	287200	252400	312100	235500	277800	243400	214100	268400	265300	311600	238600	237500	314500	307900	356700	363000
Com_751_neg	Linoleic acid	亚油酸(C18:2)	C18H32O2	280.4	15.19	Lipids	Fatty Acyls	脂质	脂肪酰类	"60-33-3"	HMDB0000673	C01595	LMFA01030120	145000	266800	38900000	3977000	1491000	431200	1832000	21050000	1698000	7260000	19500000	985500	1637000	1265000	925600	66210	211500	284700	603100	388300	981700	943700	1383000	226200	146200	150900	609800	651400	73330	28810	1711000	1636000	1679000	1813000
Com_752_neg	trans-Elaidic acid	十八碳烯酸(反-9)	C18H34O2	282.5	5.21	Lipids	Fatty Acyls	脂质	脂肪酰类	"112-79-8"	HMDB0000573	C01712	LMFA01030073	12480	55950	35260	83750	37330	11110	19480	17670	45530	59860	29380	48130	90330	19420	9992	27070	6659	18050	57460	178900	34570	4179	34390	2831	5952	20400	89490	95090	20910	3925	34660	39690	39420	37620
Com_753_neg	Cis-4,7,10,13,16,19-Docosahexaenoic Acid(C22:6N3)	顺式-4,7,10,13,16,19-二十二碳六烯酸	C22H32O2	328.5	14.89	Lipids	Fatty Acyls	脂质	脂肪酰类	"6217-54-5"			LMFA01030185	22240	21310	481100	5746	8316	1719	106400	5016	10470	17120	15450	21660	1681	2905	18968	176301	9708	15472	4211	31270	15910	14880	17718	55630	11780	62899	16850	64770	41201	7371	15250	13380	14200	14160
Com_754_neg	5-Hydroxyhexanoic Acid	5-羟基己酸	C6H12O3	132.16	6.36	Lipids	Fatty Acyls	脂质	脂肪酰类	"185956-02-9"	HMDB0000525		LMFA01050014	2465000	9563000	5117000	8889000	9519000	68470000	16700000	261500	11000000	3484000	206500	5262000	8978000	73590000	3618000	5993000	3903000	2010000	12730000	15670000	6811000	6899000	1134000	6094000	1998000	46360000	8225000	28190000	9715000	2731000	13420000	13470000	13840000	13640000
Com_755_neg	Methyl 3-Hydroxyphenylacetate	3-羟基乙酸苯酯	C9H10O3	166.17	6.69	Phenols And Its Derivatives	Phenols And Its Derivatives	酚类及其衍生物	酚类及其衍生物	"42058-59-3"				298200	6501000	2814000	154000	431700	8998000	875545	34220000	424200	127300	36820000	479700	14790000	173700	1839000	115400	16880	236300	5256000	891150	317200	338837	4104000	94926	4194000	2423	378200	445300	2127325	1128849	4806000	4906000	4982000	4784000
Com_756_neg	2,4-Dihydroxybenzoic Acid	2,4-二羟基苯甲酸	C7H6O4	154.12	1.7	Organic Acid And Its Derivatives	Benzoic Acid And Its Derivatives	有机酸及其衍生物	苯甲酸及其衍生物	"89-86-1"	HMDB0029666			114000	73170	215500	157600	171500	138400	75140	138000	110500	143700	104600	75640	161800	54830	95270	112400	17470	123100	82330	43490	29710	8377	92690	15210	20280	106200	199200	96930	27230	38890	89370	92160	92930	98630
Com_757_neg	Palmitaldehyde	棕榈醛	C16H32O	240.42	10.19	Lipids	Fatty Acyls	脂质	脂肪酰类	"629-80-1"	HMDB0001551	C00517	LMFA06000088	137200	175200	168700	161000	177900	169000	168000	174900	174900	183300	166100	150300	162600	163300	167400	196100	174700	153900	152900	167300	174900	181800	165100	171100	159900	164100	156500	159900	171500	180200	194300	221300	237700	223300
Com_758_neg	3-Methoxy-4-hydroxymandelate	4-羟基-3-甲氧基扁桃酸	C9H10O5	198.17	3.45	Phenols And Its Derivatives	Phenols And Its Derivatives	酚类及其衍生物	酚类及其衍生物	"55-10-7"	HMDB0304531	C05584		17240	17850	301900	6221	26350	19950	4542	3541	24228	34139	17030	4748	6863	7389	26898	31549	11880	17967	24400	16400	8895	5920	21260	10370	12086	137200	51340	59250	21990	51450	23640	25990	26060	24440
Com_759_neg	Mefenamic acid	甲芬那酸	C15H15NO2	241.28	11.14	Organic Acid And Its Derivatives	Benzoic Acid And Its Derivatives	有机酸及其衍生物	苯甲酸及其衍生物	"61-68-7"	HMDB0014922	C02168		28180	28250	24020	23880	26480	25710	22240	24830	23380	27900	21150	20500	21930	26010	25230	27450	29400	26480	23630	26360	23360	24850	29130	25990	22620	33570	22760	27750	30450	28480	21210	19670	20490	28020
Com_760_neg	Pimelic acid	庚二酸	C7H12O4	160.17	5.77	Lipids	Fatty Acyls	脂质	脂肪酰类	"111-16-0"	HMDB0000857	C02656	LMFA01170051	860800	157900	540400	592100	589000	1587000	77630	348100	231200	1894000	238600	390300	599800	441100	711800	1084000	243300	696000	236000	135000	102600	105900	403700	108000	125700	200900	506200	441400	87550	101800	414700	433800	437300	428500
Com_761_neg	6-keto PGE1	6-酮PGE1	C20H32O6	368.5	0.9	Lipids	Eicosanoid	脂质	氧化脂质	"67786-53-2"	HMDB0004241	C05962	LMFA03010012	96830	96190	104900	196400	65470	65280	29490	102500	71750	50400	105000	41700	189500	26280	164600	54230	7903	27370	10440	5587	205100	767900	107500	3918	30110	8327	6394	28070	5765	540700	57380	55650	62740	62770
Com_762_neg	Galactaric acid	粘酸	C6H10O8	210.14	0.9	Carbohydrates And Its Derivatives	Sugar Acids And Its Derivatives	糖类及其衍生物	糖酸及其衍生物	"526-99-8"	HMDB0000639	C00879	LMFA01170107	122800	570000	605900	181100	730300	407000	292100	75630	169000	73620	138600	100800	52690	5221000	147300	117300	7375000	75720	38060	119400	24550	74090	73900	50050	134600	641400	130900	24170	235700	89450	633800	643500	660300	615000
Com_763_neg	p-cresol	对甲酚	C7H8O	108.14	6.59	Phenols And Its Derivatives	Phenols And Its Derivatives	酚类及其衍生物	酚类及其衍生物	"106-44-5"	HMDB0001858	C01468		69720	8677	131800	4912	98630	25450	13574	1971	19760	5341	4797	9108	10480	7664	32160	7573	32969	3506	10660	37541	5056	10944	78930	19244	14595	6755	26575	16170	4449	1059	18590	18990	18110	17640
Com_764_neg	2-Phenylbutyric acid	2-苯基丁酸	C10H12O2	164.2	1.83	Organic Acid And Its Derivatives	Organic Acid And Its Derivatives	有机酸及其衍生物	有机酸及其衍生物	"90-27-7"	HMDB0000329			765100	884700	1521000	1170000	944600	1026000	774160	715900	1887000	1491000	791900	326200	778600	395500	1307000	438400	816700	593900	1104000	766700	1223000	40950	1111000	115200	504800	116500	1801000	1538000	359900	447400	785800	806000	757400	842200
Com_765_neg	4-Hydroxyphenylethanol	对羟基苯乙醇	C8H10O2	138.16	7.61	Phenols And Its Derivatives	Phenols And Its Derivatives	酚类及其衍生物	酚类及其衍生物	"501-94-0"	HMDB0004284	C06044		237900	161800	244300	360100	245400	200600	100622	88530	83820	208400	394900	82140	153400	4281000	225400	513500	305100	213100	127400	73410	171900	127355	169500	99592	88880	2458000	403100	224500	192314	50360	432900	377400	352600	465500
Com_766_neg	Hydroxyphenyllactic acid	羟苯基乳酸	C9H10O4	182.17	5.07	Organic Acid And Its Derivatives	Organic Acid And Its Derivatives	有机酸及其衍生物	有机酸及其衍生物	"306-23-0"	HMDB0000755	C03672		1289000	10860000	2230000	1847000	3835000	2387000	3201000	1125000	1332000	677500	87600	867700	3595000	688000	2368000	2538000	2573000	1794000	722600	14940000	7921000	639600	152600	6127000	968600	2225000	1648000	10890000	22250000	1385000	3500000	3728000	3763000	3692000
Com_767_neg	Tolfenamic acid	托灭酸	C14H12ClNO2	261.7	2.15	Organic Acid And Its Derivatives	Benzoic Acid And Its Derivatives	有机酸及其衍生物	苯甲酸及其衍生物	"13710-19-5"	HMDB0042043			17877	10550	50324	10670	18100	5717	17460	26210	54200	15320	14040	10480	8611	23949	20410	30138	41300	17880	54650	40540	18165	16267	3148	46520	33850	38146	51810	35080	19270	44730	23260	28150	31560	32610
Com_768_neg	3-PRENYL-4-HYDROXYACETOPHENONE	3-异戊烯-4-羟基苯乙酮	C13H16O2	204.26	3.76	Organooxygen compounds	Ketones	有机氧化合物	酮类	"26932-05-8"	HMDB0030770	C10702		14138	17040	78790	31238	8632	96780	40699	26665	27498	38782	18864	12900	13860	8069	22360	30219	5566	23552	13505	14297	14810	5435	20400	7961	11384	5772	24230	17180	8906	4619	10590	10600	10350	10340
Com_769_neg	L-Erythrulose	L-赤藓酮糖	C4H8O4	120.1	1.04	Carbohydrates And Its Derivatives	Carbohydrates And Its Derivatives	糖类及其衍生物	糖类及其衍生物	"533-50-6"	HMDB0006293	C02045		9394	455300	80170	26520	36630	132000	150500	5419	14840	18130	6414	21310	184200	16940	27890	15250	76750	60057	313500	124300	32000	20670	19790	20270	72280	193100	76440	471600	31850	68560	80140	63690	64640	74810
Com_770_neg	D-Mannose 6-phosphate	D-甘露糖6-磷酸	C6H13O9P	260.14	0.87	Carbohydrates And Its Derivatives	Carbohydrates And Its Derivatives	糖类及其衍生物	糖类及其衍生物	"3672-15-9"	HMDB0304312	C00275		1628000	4153000	2546000	20180000	1700000	17020000	1313000	6153000	1363000	1511000	30030000	5253000	239900	7471000	4407000	60810	82210000	1180000	557500	5976000	435400	2931000	1044000	1704000	7210000	2369000	800900	1119000	1299000	1036000	5595000	5084000	5468000	5718000
Com_771_neg	4-Hydroxy-6-methyl-2-pyrone	4-羟基-6-甲基-2-吡喃酮	C6H6O3	126.11	0.84	Organoheterocyclic compounds	Pyranones and derivatives	有机杂环化合物	吡喃酮及其衍生物	"675-10-5"		C02752		25050	193000	66110	136400	41410	992000	44280	120074	360600	135970	152500	25740	26790	143600	375500	59210	593100	109424	689400	406400	118000	127600	47320	317400	465000	637500	30010	959600	156900	127500	241100	236500	247300	204000
Com_772_neg	Ethyl myristate	肉豆蔻酸乙酯	C16H32O2	256.42	15.68	Lipids	Fatty Acyls	脂质	脂肪酰类	"124-06-1"	HMDB0034153		LMFA07010468	1770000	1413000	5484000	2821000	3082000	1560000	2903000	10240000	1526000	14850000	2712000	1703000	1520000	1938000	1435000	1413000	1260000	1171000	1238000	1230000	1615000	1427000	1424000	1210000	1179000	1266000	1328000	1831000	1471000	1233000	1665000	1825000	1998000	1803000
Com_773_neg	m-Coumaric acid	间香豆酸	C9H8O3	164.16	1.83	Organic Acid And Its Derivatives	Phenolic acids	有机酸及其衍生物	酚酸类	"588-30-7"	HMDB0001713	C12621		899500	1069000	1973000	1798000	1072000	1313000	39340	795400	2315000	1818000	1024000	343300	1234000	478700	1426000	790700	916500	733500	1452000	877700	1478000	70470	1330000	100100	888900	193600	1991000	1918000	247800	623400	859800	927600	953600	925300
Com_774_neg	Isocitrate	异柠檬酸	C6H8O7	192.12	1.46	Organic Acid And Its Derivatives	Organic Acid And Its Derivatives	有机酸及其衍生物	有机酸及其衍生物	"320-77-4"	HMDB0304324	C00311		795800	5309000	4224000	1200000	667200	1278000	3454000	367800	723100	512100	425100	3837000	797100	40120000	378800	530200	927600	606500	446800	1257000	227700	416500	1303000	18260000	904800	309600	2659000	458200	2000000	4981000	2198000	2725000	2461000	2575000
Com_775_neg	Itaconic acid	衣康酸	C5H6O4	130.1	1.45	Lipids	Fatty Acyls	脂质	脂肪酰类	"97-65-4"	HMDB0002092	C00490	LMFA01170063	178200	618900	437100	870800	807300	398500	784800	55780	143900	165500	43110	130400	885100	321800	137100	217200	73490	206400	96960	6073000	233800	576700	43740	1202000	99850	3020000	707700	3974000	3423000	1605000	703200	961200	734600	872400
Com_776_neg	5-Methoxytryptophol	5-甲氧基吲哚-3-乙醇	C11H13NO2	191.23	3.77	Organoheterocyclic compounds	Indole And Its Derivatives	有机杂环化合物	吲哚及其衍生物	"712-09-4"	HMDB0001896			8779	10450	2796	6557	5735	20210	2772	9067	7916	5122	7593	5930	6800	10271	8347	12512	4346	3341	5916	10530	3629	17130	4995	11759	3865	21700	7965	3617	4182	10540	6432	4516	5149	6726
Com_777_neg	Dimethylmalonic acid	二甲基丙二酸	C5H8O4	132.11	0.68	Organic Acid And Its Derivatives	Organic Acid And Its Derivatives	有机酸及其衍生物	有机酸及其衍生物	"595-46-0"	HMDB0002001			901700	6467000	2808000	1234000	1170000	351000	2056000	680313	4144000	1185000	2414000	631400	3070000	1414000	1954000	4401000	1510000	1640000	11840000	12990000	3286000	2328000	3261000	2132671	2482000	6728000	9186000	6893000	10280000	2174000	4595000	4543000	4549000	4273000
Com_778_neg	Dipicolinic acid	吡啶-2,6-二甲酸	C7H5NO4	167.12	5.74	Organoheterocyclic compounds	Pyridine And Its Derivatives	有机杂环化合物	吡啶及其衍生物	"499-83-2"	HMDB0033161			22590	20480	57350	42390	30930	34630	16210	24090	22510	35930	30130	21780	23100	19370	26650	35570	19770	29850	15960	25770	18920	17850	26250	13440	22070	30420	15950	13300	16640	14470	20380	22960	28010	25400
Com_779_neg	Glucotropaeolin	金莲葡糖硫苷	C14H19NO9S2	409.4	0.98	Carbohydrates And Its Derivatives	Carbohydrates And Its Derivatives	糖类及其衍生物	糖类及其衍生物	"499-26-3"	HMDB0038419	C02153		22960	561100	196200	79430	47450	61790	28810	15460	48440	20220	203100	94600	28690	36780	46640	6628	50780	15360	21480	190300	34880	13560	129900	45894	44780	167800	257600	53110	48760	42850	54900	61240	75110	63630
Com_780_neg	Diflunisal	二氟尼柳	C13H8F2O3	250.2	13.67	Organic Acid And Its Derivatives	Benzoic Acid And Its Derivatives	有机酸及其衍生物	苯甲酸及其衍生物	"22494-42-4"	HMDB0014999	C01691		237800	228600	232400	224100	233200	235400	240700	236500	231100	248000	234300	221500	220300	216800	218600	235400	220500	232600	237100	219500	223700	231000	212700	220000	223500	236600	210900	245800	236700	229300	214500	231000	241200	238800
Com_781_neg	1-Dodecanol	十二醇	C12H26O	186.33	6.18	Lipids	Fatty Acyls	脂质	脂肪酰类	"112-53-8"	HMDB0011626	C02277	LMFA05000001	1928000	1986000	2160000	1933000	2044000	1898000	1800000	1937000	1852000	2229000	2012000	1810000	1871000	1863000	1923000	2070000	1892000	1849000	1851000	2318000	1814000	1941000	1895000	1746000	2047000	1897000	1941000	1816000	1853000	2158000	1699000	1849000	1865000	1794000
Com_782_neg	Succinic anhydride	丁二酸酐	C4H4O3	100.07	1.02	Organic Acid And Its Derivatives	Organic Acid And Its Derivatives	有机酸及其衍生物	有机酸及其衍生物	"108-30-5"	HMDB0032523	C19524		910600	4047000	8009000	5261000	3943000	5230000	320500	1946000	1613000	2018000	7438000	3745000	932900	2361000	1549000	289600	6499000	660300	825300	924500	320200	239000	3899000	215200	2889000	3290000	1966000	1663000	283500	1663000	1675000	1720000	1631000	1534000
Com_783_neg	Hydantoin-5-propionic acid	乙内酰脲-5-丙酸	C6H8N2O4	172.14	2.18	Organoheterocyclic compounds	Imidazoles and derivatives	有机杂环化合物	咪唑及其衍生物	"5624-26-0"	HMDB0001212	C05565		2000000	135500	435600	45370	405200	97360	138500	50870	62240	60190	20740	77500	73650	36160	103400	330600	401700	96020	972300	1508000	20430	226400	118700	331200	742100	1493000	88730	25790	501300	148000	552600	554900	556300	545100
Com_784_neg	Indoleacetaldehyde	吲哚乙醛	C10H9NO	159.18	6.92	Organoheterocyclic compounds	Indole And Its Derivatives	有机杂环化合物	吲哚及其衍生物	"2591-98-2"	HMDB0001190	C00637		21140	1305000	129100	127200	104800	151600	569400	10900	74360	25110	4459	146700	143400	68450	88540	47050	145700	32010	100300	1646000	557600	110800	26000	262500	32750	475300	183100	486800	1440000	104600	265500	267100	266900	257600
Com_785_neg	Hexadecanedioate	十六烷二酸	C16H30O4	286.41	11.86	Lipids	Fatty Acyls	脂质	脂肪酰类	"505-54-4"	HMDB0304377	C19615	LMFA01170022	584100	117100	304200	705100	422100	415400	57550	1223000	92440	201800	204700	253000	443200	449400	1102000	108500	91370	205400	125500	81890	132800	58890	218400	35430	170800	115500	187300	364300	57200	61100	255500	273100	282100	276900
Com_786_neg	Hydroxyhydroquinone	偏苯三酚	C6H6O3	126.11	0.92	Phenols And Its Derivatives	Phenols And Its Derivatives	酚类及其衍生物	酚类及其衍生物	"533-73-3"		C02814		364800	1240000	4979000	251100	138900	3018000	553600	149700	889000	102200	140500	403900	119600	444400	1223000	49710	865500	78080	3188000	289800	47460	603200	361500	596600	148300	4034000	131700	3379000	366500	908500	983100	943300	918200	899500
Com_787_neg	2-C-Methyl-D-erythritol 2,4-cyclodiphosphate	2-C-甲基-D-赤藓糖醇-2,4-环二磷酸酯	C5H12O9P2	278.09	0.89	Alcohols and polyols	Alcohols and polyols	醇类及其多元醇	醇类及其多元醇	"143488-44-2"				28740	18480	71840	620300	326300	446300	70820	4187000	138700	116800	1742000	450500	33010	91510	1457000	80080	719600	178100	2109	6635	27585	50780	63680	29570	258300	34990	7463	123183	137600	502100	266400	275200	322100	610900
Com_788_neg	PE(18:1(9Z)/0:0)	PE(18:1(9Z)/0:0)	C23H46NO7P	479.6	12.85	Lipids	Glycerolipids	脂质	甘油脂类	"89576-29-4"			LMGP02050004	11300	60680	6613	6002	171000	5205	97740	1428000	8303	29890	57310	32570	7620	2551000	20660	5739	464800	9267	8421	9661	14980	11210	93160	3277	26120	2166	2586	25310	45480	3578	51500	58980	54840	57740
Com_789_neg	Adrenochrome	2-硝基-5-羟基苯甲醛	C9H9NO3	179.17	5.84	Organoheterocyclic compounds	Indole And Its Derivatives	有机杂环化合物	吲哚及其衍生物	"54-06-8"	HMDB0012884			101100	34060	35710	52550	22010	340500	11898	41960	20650	31860	4376	174100	35760	57560	44630	58136	31180	14470	38490	12409	47630	4546	236700	37289	20440	73680	73530	78900	15870	43300	44770	59460	54210	51650
Com_790_neg	all-trans-retinoic acid	全反式维A酸	C20H28O2	300.442	15.05	Lipids	Prenol lipids	脂质	孕烯醇酮酯	"302-79-4"	HMDB0001852	C00777	LMPR01090019	1978	22625	1858	2688	1098	9469	7634	5062	1166	5075	7455	2346	1187	3285	1315	18003	1192	1105	8617	10222	3391	6240	5229	2242	2356	14635	808	2766	3918	6045	4116	5643	5681	6059
Com_791_neg	glycohyodeoxycholic acid	甘氨猪去氧胆酸	C26H43NO5	449.6	9.29	Lipids	Bile Acids	脂质	胆汁酸	"13042-33-6"	HMDB0304944			4390	19010	39000	4854	20750	20730	1346	32468	9461	19221	2845	17760	5784	10920	16010	15846	98720	56390	15840	5417	4734	12079	5109	11117	5957	17260	20150	52400	1720	15931	15030	14170	15510	13640

## Sheet: lungs
ID	Name	Chinese name	Formula	Molecular Weight	RT [min]	Class I(English)	Class II(English)	Class I(Chinese)	Class II(Chinese)	CAS	HMDB ID	KEGG ID	Lipidmaps ID	all_CT001	all_CT002	all_CT003	all_CT004	all_CT005	all_CT006	all_CT007	all_CT008	all_CT009	all_CT010	all_CT011	all_CT012	all_CT013	all_CT014	all_CT015	all_ET001	all_ET002	all_ET003	all_ET004	all_ET005	all_ET006	all_ET007	all_ET008	all_ET009	all_ET010	all_ET011	all_ET012	all_ET013	all_ET014	all_ET015	all_QC1	all_QC2	all_QC3	all_QC4
Com_1_pos	Hydrocortisone	氢化可的松	C21H30O5	362.46	8.433	Lipids	Steroids Hormones	脂质	类固醇激素	"50-23-7"	HMDB0000063	C00735	LMST02030001	6427	6476	2318	1830	5347	5850	7434	6209	11076	10520	7273	2440	1945	6413	7849	4240	7490	3395	2383	3402	10309	6995	6960	3597	7438	4869	5976	44750	4232	2725	2508	2514	3196	3438
Com_2_pos	Nicotinic Acid	烟酸	C6H5NO2	123.11	1.478	Vitamins	Vitamins	维生素	维生素	"59-67-6"	HMDB0001488	C00253		82080	65990	80350	28300	9046	33362	62070	5304	7822	718200	41250	93670	38619	38310	154700	140600	170400	421700	102900	14890	155200	8232	88840	1189000	59475	925900	278400	1276000	78850	39800	42890	23050	41880	50610
Com_3_pos	Nicotinamide	烟酰胺	C6H6N2O	122.12	1.539	Vitamins	Vitamins	维生素	维生素	"98-92-0"	HMDB0001406	C00153		56776	276000	291600	78332	31911	256400	320200	31060	1314000	66200	23650	47226	163200	29140	25250	118288	102097	7208000	55607	477500	105000	145100	534300	70900	44830	140100	4372000	3408000	24980	87110	179400	128300	130700	129200
Com_4_pos	L-Carnitine	左旋肉碱	C7H15NO3	161.2	0.87	Lipids	Carnitine	脂质	肉碱类	"541-15-1"	HMDB0000062	C00318		7340000	2606000	6069000	7169000	2643000	5215000	2855000	684600	6681000	22550000	1390000	4018000	2756000	1606000	7757000	3598000	6429000	5018000	4812000	7197000	2661000	2127000	5171000	8180000	854800	4642000	3721000	13790000	6488000	2759000	8113000	6894000	7574000	8313000
Com_5_pos	Inosine	肌苷	C10H12N4O5	268.23	2.826	Nucleotide And Its Derivates	Nucleotide And Its Derivates	核苷酸及其衍生物	核苷酸及其衍生物	"58-63-9"	HMDB0000195	C00294		838000	1059000	1605000	146200	253600	1261000	1137000	166700	2853000	94540	85660	468700	611400	541800	331900	515800	159400	3933000	436400	478000	1129000	640400	66940	879800	205700	1851000	5314000	1487000	232700	545800	485700	635900	635700	464700
Com_6_pos	L-Thyroxine	左旋甲状腺素	C15H11I4NO4	776.87	8.845	Amino Acid And Its Derivatives	Amino Acid Hormones	氨基酸及其衍生物	氨基酸类激素	"51-48-9"	HMDB0000248	C01829		7574	1290	5704	9905	6391	3137	9174	5979	5816	27350	6442	6436	6068	6501	47310	9405	25140	10880	5226	2288	8498	8346	17039	29400	10440	20550	5862	74440	28690	2981	10700	8250	9810	8263
Com_7_pos	Octopamine	章鱼胺	C8H11NO2	153.18	1.034	Amines	Amines Hormones	胺类	胺类激素	"104-14-3"	HMDB0004825	C04227		135900	112000	47590	69440	23940	74830	62190	9333	87740	369200	18180	25030	42479	39475	110300	40410	87611	164000	53347	49800	37030	42986	36410	34570	57991	87790	85610	289800	89740	53562	34900	69700	110700	74200
Com_8_pos	Urea	尿素	CH4N2O	60.06	0.929	Organic Acid And Its Derivatives	Organic Acid And Its Derivatives	有机酸及其衍生物	有机酸及其衍生物	"57-13-6"	HMDB0000294	C00086		604300	492700	921800	801300	773800	386700	497400	336400	919100	356500	187800	160800	453200	374900	1134000	1447000	794000	1764000	848400	567700	386000	328800	582800	844400	221200	523300	877500	2396000	117000	408700	596600	620100	560600	609500
Com_9_pos	Spermine	精胺	C10H26N4	202.34	0.73	Polyamine	Polyamine	多胺	多胺	"71-44-3"	HMDB0001256	C00750		1092000	1029000	1917000	1580000	548400	3004000	843600	183300	1798000	2185000	209300	1509000	994100	441900	1160000	1325000	85840	4785000	1168000	338600	451200	534200	41720	31830	336200	920800	495800	4224000	52540	57300	499900	631600	708000	905500
Com_10_pos	Histamine	组胺	C5H9N3	111.15	0.699	Amino Acid And Its Derivatives	Amino Acid And Its Derivatives	氨基酸及其衍生物	氨基酸及其衍生物	"51-45-6"	HMDB0000870	C00388		20320	179700	180200	15580	20550	225200	25690	16740	291000	1206000	17720	192800	145300	101600	2304000	214700	19220	73490	15600	12340	33830	12240	35750	18880	51980	205100	322600	50480	303300	47681	181700	190700	210300	226500
Com_11_pos	L-Tryptophan	L-色氨酸	C11H12N2O2	204.23	4.894	Amino Acid And Its Derivatives	Amino Acid And Its Derivatives	氨基酸及其衍生物	氨基酸及其衍生物	"73-22-3"	HMDB0000929	C00078		1280000	4542000	4068000	2431000	445800	1130000	3731000	103900	6238000	8657000	116700	1204000	540500	556200	3814000	2404000	1762000	4382000	1217000	1035000	216900	461500	4879000	3075000	63170	1711000	4580000	14740000	3170000	525500	2390000	2418000	2369000	2424000
Com_12_pos	Uracil	尿嘧啶	C4H4N2O2	112.09	1.47	Nucleotide And Its Derivates	Nucleotide And Its Derivates	核苷酸及其衍生物	核苷酸及其衍生物	"66-22-8"	HMDB0000300	C00106		1990000	1945000	2257000	1311000	588700	1764000	1321070	123156	2756910	4850000	44790	2071000	619700	296886	615800	1595110	1217370	3010220	943130	889390	263311	424150	2156760	1685290	114500	240700	3496180	6763080	3187000	462230	2127000	2046000	2074000	2114000
Com_13_pos	Dehydrocholic acid	鹅去氢胆酸	C24H34O5	402.52	12.273	Lipids	Bile Acids	脂质	胆汁酸	"81-23-2"		C13154	LMST04010106	25850	19830	18840	21340	20790	18600	25920	26130	22730	20590	20860	16200	21900	20920	29170	21890	29100	32070	24070	26030	28030	20930	19480	29300	19170	21750	37540	35910	18900	17000	25180	22340	19990	22240
Com_14_pos	Palmitoylethanolamide	棕榈乙醇胺	C18H37NO2	299.49	14.399	Organic Acid And Its Derivatives	Organic Acid And Its Derivatives	有机酸及其衍生物	有机酸及其衍生物	"544-31-0"	HMDB0002100	C16512	LMFA08040057	33070	27570	29030	33200	29520	28210	24970	27450	25200	29880	23230	27580	24670	26550	31360	30920	28700	25220	25200	25050	21960	31710	26110	30680	22440	29170	23930	28230	95110	27880	26740	32500	34540	33600
Com_15_pos	N-Acetylneuraminic acid	N-乙酰神经氨酸	C11H19NO9	309.27	0.988	Amino Acid And Its Derivatives	Amino Acid And Its Derivatives	氨基酸及其衍生物	氨基酸及其衍生物	"131-48-6"	HMDB0000230	C00270		135600	124400	210400	77460	79560	28800	56480	16730	45270	2574000	32669	133400	26030	139800	221000	317700	1957000	168000	103000	34550	57670	20760	75650	103600	18090	512600	1380000	177200	387800	45480	400500	219200	245100	311200
Com_16_pos	Cadaverine	尸胺	C5H14N2	102.18	0.706	Polyamine	Polyamine	多胺	多胺	"462-94-2"	HMDB0002322	C01672		5752	4129	8555	9063	7055	3834	4271	6250	11680	22930	4317	11550	7953	11010	6318	7991	4067	3710	8426	3417	14070	8336	8140	8837	8371	8231	8680	16797	15060	5477	9896	8458	11990	9946
Com_17_pos	1,4-Diaminobutane	腐胺	C4H12N2	88.15	0.699	Polyamine	Polyamine	多胺	多胺	"110-60-1"	HMDB0001414	C00134		90210	292000	366400	203700	89780	450800	260000	143900	534000	509400	128800	278900	146400	159900	152300	378900	246000	428400	284400	208200	173700	139900	163600	202100	58510	329600	269300	314400	372800	200500	201900	236900	288400	383500
Com_18_pos	L-Kynurenine	L-犬尿氨酸	C10H12N2O3	208.21	3.821	Amino Acid And Its Derivatives	Amino Acid And Its Derivatives	氨基酸及其衍生物	氨基酸及其衍生物	"2922-83-0"	HMDB0000684	C00328		26760	54260	160900	47660	20120	224100	37120	18402	262200	324800	24597	111400	17830	15810	246200	393900	82130	284300	41960	33030	36006	50276	30820	119200	5369	58860	213200	348300	44830	26050	70220	57880	56570	61100
Com_19_pos	Phenylacetylglutamine	苯乙酰谷氨酰胺	C13H16N2O4	264.28	5.889	Amino Acid And Its Derivatives	Amino Acid And Its Derivatives	氨基酸及其衍生物	氨基酸及其衍生物	"28047-15-6"	HMDB0006344	C04148		3556	6820	4789	4572	3003	6555	7256	6475	10616	32220	8118	3174	6684	6966	2533	17880	2387	4467	14900	1254	11242	8157	5419	8978	7809	2122	8227	4063	3662	6585	3013	3963	3995	2979
Com_20_pos	3-Ureidopropionate	3-酰脲丙酸	C4H8N2O3	132.12	1.07	Organic Acid And Its Derivatives	Organic Acid And Its Derivatives	有机酸及其衍生物	有机酸及其衍生物	"462-88-4"	HMDB0000026	C02642		101400	279000	199300	274700	70770	94955	70010	32150	91180	482100	34331	87500	46415	52580	449800	219400	274600	306012	76470	70930	65112	50871	210116	221236	41096	118960	170981	482455	320600	89780	175700	182100	199600	249700
Com_21_pos	Urocanic acid	尿刊酸	C6H6N2O2	138.12	1.04	Organic Acid And Its Derivatives	Organic Acid And Its Derivatives	有机酸及其衍生物	有机酸及其衍生物	"104-98-3"	HMDB0000301	C00785		91020	98110	74230	73350	84730	39870	80460	155100	161500	958300	90300	205800	73980	190100	171200	196800	191100	63140	131900	273600	155500	101400	94940	132200	125700	145900	74160	161200	371600	105700	279800	227200	229500	247000
Com_22_pos	D-Glutamine	D-谷氨酰胺	C5H10N2O3	146.14	0.86	Amino Acid And Its Derivatives	Amino Acid And Its Derivatives	氨基酸及其衍生物	氨基酸及其衍生物	"5959-95-5"	HMDB0003423	C00819		1594000	3897000	5934000	3975000	1382000	1811000	917300	290800	1515000	3088000	322800	842300	411900	186500	2032000	5320000	5948000	953000	3338000	1345000	129500	708900	6079000	879100	90720	637100	699300	15470000	6951000	812200	1609000	1383000	1748000	1436000
Com_23_pos	Creatinine	肌酸酐	C4H7N3O	113.12	0.898	Organic Acid And Its Derivatives	Organic Acid And Its Derivatives	有机酸及其衍生物	有机酸及其衍生物	"60-27-5"	HMDB0000562	C00791		41600	31820	81950	85240	62710	33660	23440	20150	24770	282300	10440	38300	27850	27250	79570	39670	83910	58940	45770	25210	18920	27070	6843	30250	13110	57600	22760	58420	40380	41550	78530	78340	63520	71920
Com_24_pos	isoleucine	异亮氨酸	C6H13NO2	131.17	2.11	Amino Acid And Its Derivatives	Amino Acid And Its Derivatives	氨基酸及其衍生物	氨基酸及其衍生物	"73-32-5"	HMDB0033923	C16434		7307000	29320000	48740000	19990000	2036000	7774000	30510000	180100	33980000	34910000	1004000	9229000	3113000	1131000	6467000	16460000	8134000	23280000	8289000	2651000	697400	2977000	44550000	14260000	269500	5659000	58260000	75460000	18160000	851100	20750000	19780000	19750000	21110000
Com_25_pos	L-Leucine	L-亮氨酸	C6H13NO2	131.17	2.32	Amino Acid And Its Derivatives	Amino Acid And Its Derivatives	氨基酸及其衍生物	氨基酸及其衍生物	"61-90-5"	HMDB0000687	C00123		4047000	14710000	22470000	7967000	859200	3715000	16130000	270300	47180000	53240000	640500	5590000	1822000	2155000	24330000	8509000	11180000	29690000	4307000	6473000	958900	1425000	22160000	19450000	134900	7360000	75070000	81980000	9322000	2375000	9210000	9184000	9063000	8938000
Com_26_pos	L-Citrulline	L-瓜氨酸	C6H13N3O3	175.19	0.89	Amino Acid And Its Derivatives	Amino Acid And Its Derivatives	氨基酸及其衍生物	氨基酸及其衍生物	"372-75-8"	HMDB0000904	C00327		33110	22430	172000	97400	15320	47085	13670	8892	17570	1918000	6506	48120	24680	21760	174600	35250	57810	89160	35360	32280	7618	12980	22960	54290	6287	72910	135600	396400	83360	3403	68490	93130	74140	83190
Com_27_pos	L-Ornithine	鸟氨酸	C5H12N2O2	132.16	0.762	Amino Acid And Its Derivatives	Amino Acid And Its Derivatives	氨基酸及其衍生物	氨基酸及其衍生物	"70-26-8"	HMDB0000214	C00077		94560	285200	356100	897400	34260	71890	33140	18510	295100	3021000	18240	429400	26300	35060	619400	348800	1389000	1195000	594000	224200	22480	30050	1633000	1249000	6766	359400	259200	2356000	820100	33760	524100	495300	441800	536800
Com_28_pos	Glycine	甘氨酸	C2H5NO2	75.07	0.88	Amino Acid And Its Derivatives	Amino Acid And Its Derivatives	氨基酸及其衍生物	氨基酸及其衍生物	"56-40-6 "	HMDB0000123	C00037		20400	37750	42800	24120	12210	20630	12790	1511	23410	54150	5505	11900	19786	22942	29700	48540	49500	9375	34340	11300	25853	17730	99010	13350	18262	2380	3549	6678	97310	9279	21200	25000	22840	20790
Com_29_pos	Choline Glycerophosphate	甘油磷脂胆碱	C8H20NO6P	257.22	0.89	Amines	Cholines	胺类	胆碱类	"28319-77-9"	HMDB0252858			799900	906300	1387000	622600	103600	207600	253200	14090	443200	1174000	29550	434400	106500	100200	287300	956800	28600	88990	37860	21680	9897	65390	558800	34880	6950	72160	691500	85390	287600	28060	389100	355300	353700	396100
Com_30_pos	DL-Citrulline	DL-瓜氨酸	C6H13N3O3	175.19	0.9	Amino Acid And Its Derivatives	Amino Acid And Its Derivatives	氨基酸及其衍生物	氨基酸及其衍生物	"627-77-0"	HMDB0250742			112700	111800	415500	200900	63500	36590	54880	15900	101400	4281000	21020	133700	49510	50250	442500	139800	158900	177200	92230	85750	26420	30990	106600	119700	70697	185500	257100	995900	301500	21400	245600	188600	199700	196500
Com_31_pos	Creatine	肌酸	C4H9N3O2	131.133	0.94	Organic Acid And Its Derivatives	Organic Acid And Its Derivatives	有机酸及其衍生物	有机酸及其衍生物	"57-00-1"	HMDB0000064	C00300		1937000	1050000	1524000	1463000	1015000	2674000	1330000	552100	2762000	12600000	416900	2284000	1358000	1315000	2656000	1820000	2447000	5158000	2129000	2240000	714000	1233000	1512000	1944000	558900	2505000	1749000	4310000	3293000	1829000	2666000	2294000	2624000	2290000
Com_32_pos	L-Alanine	L-丙氨酸	C3H7NO2	89.09	0.86	Amino Acid And Its Derivatives	Amino Acid And Its Derivatives	氨基酸及其衍生物	氨基酸及其衍生物	"56-41-7"	HMDB0000161	C00041		235400	499000	731200	424900	119900	188800	176200	33780	387600	939500	38010	184400	74580	77860	433100	495900	547000	353300	261000	186500	56640	108600	1315000	270100	63470	182500	313500	680400	1153000	94270	265400	262800	260500	271200
Com_33_pos	L-Aspartic acid	L-天冬氨酸	C4H7NO4	133.1	0.86	Amino Acid And Its Derivatives	Amino Acid And Its Derivatives	氨基酸及其衍生物	氨基酸及其衍生物	"56-84-8"	HMDB0000191	C00049		358900	913200	847200	520500	271800	358500	391700	208200	607500	1092000	244200	376900	237400	211400	516700	782600	1116000	306100	564800	548700	350600	444100	2197000	464400	378700	353100	247000	414900	1383000	414500	511500	451300	493900	445800
Com_34_pos	L-Arginine	精氨酸	C6H14N4O2	174.2	0.794	Amino Acid And Its Derivatives	Amino Acid And Its Derivatives	氨基酸及其衍生物	氨基酸及其衍生物	"74-79-3"	HMDB0000517	C00062		1040000	2155000	2423000	798200	388000	987300	1579000	71250	2398000	4692000	58040	586500	284100	161400	3707000	1962000	447800	827500	492000	674200	323600	356700	2295000	782300	112700	372700	1036000	2142000	2093000	299100	1115000	1219000	1200000	1153000
Com_35_pos	L-Hydroxyproline	L-羟脯氨酸	C5H9NO3	131.13	0.88	Amino Acid And Its Derivatives	Amino Acid And Its Derivatives	氨基酸及其衍生物	氨基酸及其衍生物	"51-35-4"	HMDB0000725	C01157		72670	64640	113600	108100	29910	117100	32910	21184	90740	369300	39954	59300	56380	37050	112200	125700	121900	142400	74990	89740	25710	44870	35920	140800	71715	90900	102600	153300	216700	54350	68420	74360	119300	90210
Com_36_pos	D-Proline	D-脯氨酸	C5H9NO2	115.13	0.967	Amino Acid And Its Derivatives	Amino Acid And Its Derivatives	氨基酸及其衍生物	氨基酸及其衍生物	"344-25-2"	HMDB0003411	C00763		3913000	9076000	16150000	11390000	2129000	3414000	7754000	671900	14090000	58410000	459100	6999000	1771000	1786000	22210000	12230000	12780000	20480000	5780000	6294000	924500	2065000	17090000	16880000	178500	7713000	25400000	40990000	20830000	2173000	10850000	10650000	10820000	10790000
Com_37_pos	5-Methylcytosine	5-甲基胞嘧啶	C5H7N3O	125.13	0.991	Nucleotide And Its Derivates	Nucleotide And Its Derivates	核苷酸及其衍生物	核苷酸及其衍生物	"554-01-8"	HMDB0002894	C02376		50700	40620	40170	29220	21610	17330	18740	5820	28230	55810	7932	30390	15120	15590	46280	37720	34240	33230	36900	24720	26210	22030	33861	43410	4271	19790	16830	93010	30510	21700	37490	40900	30850	40390
Com_38_pos	Glycyl-L-leucine	N-甘氨酰-L-亮氨酸	C8H16N2O3	188.22	4.466	Amino Acid And Its Derivatives	Amino Acid And Its Derivatives	氨基酸及其衍生物	氨基酸及其衍生物	"869-19-2"	HMDB0028929	C02155		21706	14530	1115000	46905	2995	3728	96050	17211	81130	6325	4260	20821	22618	22798	7608	63782	43107	8506	5454	14404	20605	38653	31290	3324	11122	5379	1946000	16710	6373	3569	103800	85050	88300	91410
Com_39_pos	N,N-Dimethylglycine	N,N-二甲基甘氨酸	C4H9NO2	103.12	0.9	Amino Acid And Its Derivatives	Amino Acid And Its Derivatives	氨基酸及其衍生物	氨基酸及其衍生物	"1118-68-9"	HMDB0000092	C01026		3508000	5186000	2961000	3512000	2250000	2381000	2947000	665500	4628000	11830000	668300	4261000	1802000	1980000	6310000	5396000	5472000	6217000	3750000	3743000	1249000	3041000	6820000	4475000	397900	3594000	5024000	6508000	8294000	4102000	4245000	4686000	4539000	4639000
Com_40_pos	N6-Acetyl-L-lysine	N6-乙酰-L-赖氨酸	C8H16N2O3	188.22	1.304	Amino Acid And Its Derivatives	Amino Acid And Its Derivatives	氨基酸及其衍生物	氨基酸及其衍生物	"692-04-6"	HMDB0000206	C02727		7958	18850	33540	29090	23892	19977	8589	37194	24500	228900	5638	22070	13940	11125	95970	17160	37990	50022	11730	16500	5370	10160	50810	39159	2625	70300	58720	102666	65320	17240	27080	21790	28660	23330
Com_41_pos	L-Homocitrulline	L-高瓜氨酸	C7H15N3O3	189.21	0.972	Amino Acid And Its Derivatives	Amino Acid And Its Derivatives	氨基酸及其衍生物	氨基酸及其衍生物	"1190-49-4"	HMDB0000679	C02427		3792	9408	18700	20830	8354	5246	13639	1308	22620	62800	5691	9582	3208	5413	35500	6677	26690	18240	18040	8709	7159	5860	40430	22720	1588	7708	10520	67220	25510	5966	11580	10650	13080	11610
Com_42_pos	H-Gly-Pro-OH	甘氨酰-L-脯氨酸	C7H12N2O3	172.18	1.035	Amino Acid And Its Derivatives	Amino Acid And Its Derivatives	氨基酸及其衍生物	氨基酸及其衍生物	"704-15-4"				28260	71320	211200	33330	7417	39240	467600	7940	252400	35870	28320	15690	4732	8724	21210	25570	24480	15680	12240	9478	14590	11430	17660	18190	4985	20010	555800	61570	21880	8029	60480	59040	64450	60090
Com_43_pos	3-Aminoisobutyric acid	3-氨基异丁酸	C4H9NO2	103.12	0.931	Amino Acid And Its Derivatives	Amino Acid And Its Derivatives	氨基酸及其衍生物	氨基酸及其衍生物	"144-90-1"	HMDB0003911	C05145		85900	121200	72780	65670	52730	62050	52510	33767	95500	260900	12130	102600	26760	38290	124800	116100	107100	160200	78860	97140	19680	49780	147600	89220	75774	74210	90260	149900	182600	81340	85580	95700	102600	111200
Com_44_pos	Anserine	鹅肌肽	C10H16N4O3	240.26	0.771	Organic Acid And Its Derivatives	Organic Acid And Its Derivatives	有机酸及其衍生物	有机酸及其衍生物	"584-85-0"	HMDB0000194	C01262		16100	15360	4550	3861	5348	7951	19600	12096	7623	38050	12466	20370	13918	5477	16520	9848	25780	5809	14950	25260	5568	16840	29310	23690	11409	7837	15590	18940	14530	8429	27020	18750	36150	24010
Com_45_pos	(S)-2-Aminobutanoate	L-α-氨基丁酸	C4H9NO2	103.12	0.947	Amino Acid And Its Derivatives	Amino Acid And Its Derivatives	氨基酸及其衍生物	氨基酸及其衍生物	"1492-24-6"	HMDB0000452	C02356		797400	1128000	685500	664700	465300	469800	580400	120100	901600	2921000	136200	919000	384800	374400	1346000	1063000	1126000	1375000	852900	734400	264500	638200	1362000	1156000	75710	745300	926700	1657000	1727000	818600	858700	962600	1076000	935000
Com_46_pos	L-Glutamate	L-谷氨酸	C5H9NO4	147.129	0.886	Amino Acid And Its Derivatives	Amino Acid And Its Derivatives	氨基酸及其衍生物	氨基酸及其衍生物	"56-86-0"	HMDB0000148	C00025		1008000	1673000	2071000	1226000	368100	978000	1050000	112500	2613000	13240000	84350	1082000	325400	279300	2728000	2320000	1960000	3664000	1015000	1434000	141200	535100	2600000	2671000	67280	1252000	2299000	5535000	2994000	717500	1564000	1686000	1722000	1710000
Com_47_pos	D-2-Aminobutyric acid	D-2-氨基丁酸	C4H9NO2	103.12	0.947	Organic Acid And Its Derivatives	Organic Acid And Its Derivatives	有机酸及其衍生物	有机酸及其衍生物	"2623-91-8"	HMDB0000650	C02261		453500	670100	434100	439600	277300	285700	341500	78050	597900	1628000	69500	593300	221200	206900	785000	645700	659500	848400	478400	517900	159100	410900	832100	782300	35730	485500	535200	948500	1043000	478200	550900	599900	594100	592400
Com_48_pos	DL-Norvaline	D-正缬氨酸	C5H11NO2	117.15	1.068	Amino Acid And Its Derivatives	Amino Acid And Its Derivatives	氨基酸及其衍生物	氨基酸及其衍生物	"760-78-1"	HMDB0251527			2651000	7653000	10410000	6315000	1048000	2345000	4958000	357100	13260000	13040000	328400	3638000	1343000	686300	8508000	4754000	4626000	3538000	3061000	2729000	393400	915500	13030000	4625000	142600	2828000	8328000	18860000	6049000	906100	5930000	4959000	5537000	5338000
Com_49_pos	Methionine	蛋氨酸	C5H11NO2S	149.211	1.46	Amino Acid And Its Derivatives	Amino Acid And Its Derivatives	氨基酸及其衍生物	氨基酸及其衍生物	"59-51-8"	HMDB0033951	C01733		83130	267500	251800	101600	11160	60090	267200	8317	820800	571100	14020	92080	32070	24550	200100	62860	132100	3197000	75470	65800	58310	31620	441800	2020000	13883	803900	4637000	10370000	111300	41640	124000	104300	91830	103900
Com_50_pos	Hypoxanthine	次黄嘌呤	C5H4N4O	136.11	1.509	Nucleotide And Its Derivates	Nucleotide And Its Derivates	核苷酸及其衍生物	核苷酸及其衍生物	"68-94-0"	HMDB0000157	C00262		1425000	1467000	615500	1412000	491700	797900	152900	41510	4358000	16220000	49345	2890000	129000	620300	4770000	2883000	5387000	35690000	2221000	3523000	552200	548800	3876000	19380000	20510	12910000	6308000	44760000	3619000	1309000	2229000	1872000	2134000	1929000
Com_51_pos	D-Phenylalanine	D-苯丙氨酸	C9H11NO2	165.19	4.106	Amino Acid And Its Derivatives	Amino Acid And Its Derivatives	氨基酸及其衍生物	氨基酸及其衍生物	"673-06-3"	HMDB0250791	C02265		10450000	35620000	46650000	21500000	3064000	10220000	37940000	765700	64640000	97600000	1494000	12930000	4356000	3792000	36400000	22370000	18090000	44550000	12580000	9606000	1710000	3203000	40630000	25630000	349500	11700000	75530000	119400000	25180000	3624000	23840000	22340000	22380000	22920000
Com_52_pos	Adenosine	腺苷	C10H13N5O4	267.24	2.762	Nucleotide And Its Derivates	Nucleotide And Its Derivates	核苷酸及其衍生物	核苷酸及其衍生物	"58-61-7"	HMDB0000050	C00212		145500	65140	50220	20240	16790	124900	27900	65920	45110	58250	2349000	45140	237800	278300	61120	57220	31220	307800	46780	31050	392100	75940	19020	204500	76100	331500	64140	339700	113900	24900	130900	146900	136300	120000
Com_53_pos	Uridine	尿苷	C9H12N2O6	244.2	1.86	Nucleotide And Its Derivates	Nucleotide And Its Derivates	核苷酸及其衍生物	核苷酸及其衍生物	"58-96-8"	HMDB0000296	C00299		430600	445700	446800	246900	120100	397900	214400	45770	930200	2441000	12620	493300	137600	154500	921800	569900	595000	4325000	424600	415100	240000	200000	461800	2676000	25270	2369000	2387000	8221000	532000	232900	366200	373300	409500	290900
Com_54_pos	Cytidine	胞苷	C9H13N3O5	243.22	1.029	Nucleotide And Its Derivates	Nucleotide And Its Derivates	核苷酸及其衍生物	核苷酸及其衍生物	"65-46-3"	HMDB0000089	C00475		68810	51840	16480	16140	14820	115300	13980	15920	34840	30900	143700	21320	123400	41660	76460	52230	12620	34830	20980	31470	167500	615000	21530	32320	62500	29390	15780	22530	33850	23740	80040	86440	65320	91880
Com_55_pos	SDMA	二甲基-L-精氨酸	C8H18N4O2	202.25	0.913	Amino Acid And Its Derivatives	Amino Acid And Its Derivatives	氨基酸及其衍生物	氨基酸及其衍生物	"30344-00-4"	HMDB0003334			116900	53580	263700	182000	42960	91640	101800	14292	216000	3953000	6471	168100	25060	15730	525200	187700	173800	309900	84200	109200	4905	29550	77180	538400	70697	300900	115700	1342000	439500	42960	422300	419300	487200	491300
Com_56_pos	Glutathione	谷胱甘肽	C10H17N3O6S	307.32	1.51	Amino Acid And Its Derivatives	Amino Acid And Its Derivatives	氨基酸及其衍生物	氨基酸及其衍生物	"70-18-8"	HMDB0000125	C00051		55490	155900	49910	14520	33229	637300	31156	24000	135400	14180	108000	41703	141800	39300	120848	69201	60669	1783000	35828	42324	164200	21810	29742	87580	64150	465100	63920	716500	7539	30520	69780	46620	50760	53350
Com_57_pos	Pipecolic acid	哌啶甲酸	C6H11NO2	129.16	1.042	Organic Acid And Its Derivatives	Organic Acid And Its Derivatives	有机酸及其衍生物	有机酸及其衍生物	"535-75-1"	HMDB0000070	C00408		659800	1327000	1934000	1267000	506100	721700	390700	158800	917500	2997000	152600	423300	172600	89960	1089000	1828000	1880000	828400	1136000	598300	104000	226300	3428000	625600	58250	331400	488300	972800	2583000	311000	739000	636700	775500	638700
Com_58_pos	Azelaic acid	壬二酸	C9H16O4	188.22	7.433	Lipids	Fatty Acyls	脂质	脂肪酰类	"123-99-9"	HMDB0000784	C08261	LMFA01170054	12250	15390	15760	12790	12860	15690	14830	10650	12120	17590	11210	13980	10990	9052	13990	13310	13380	17370	17880	16320	14310	14030	13650	13730	10440	25560	21420	22850	16040	17070	17260	14730	14570	15060
Com_59_pos	L-Pipecolate	L-哌啶酸	C6H11NO2	129.16	1.049	Amino Acid And Its Derivatives	Amino Acid And Its Derivatives	氨基酸及其衍生物	氨基酸及其衍生物	"3105-95-1"	HMDB0000716	C00408		77330	149100	301100	145200	25680	65280	130800	24815	274600	570600	9933	83800	13760	22000	367000	188700	129400	145200	71080	63210	44226	27470	283800	198600	10890	78950	201300	561300	260600	20820	123300	121400	110300	146000
Com_60_pos	gamma-Nonanolactone	γ-壬内酯	C9H16O2	156.222	4.1	Organoheterocyclic compounds	Lactones	有机杂环化合物	内酯	"104-61-0"				96080	267300	365400	165200	19280	72280	280300	12150	479700	758300	6563	108100	36910	30070	264000	168200	141200	345300	80600	78570	22010	25130	320100	191600	7579	94380	625200	955400	190100	23290	169400	179000	186400	175000
Com_61_pos	gamma-Glutamylglutamic acid	γ-谷氨酰谷氨酸	C10H16N2O7	276.243	1.05	Amino Acid And Its Derivatives	Amino Acid And Its Derivatives	氨基酸及其衍生物	氨基酸及其衍生物	"1116-22-9"	HMDB0011737	C05282		27690	9586	30920	51570	12890	10450	44170	5724	39920	462500	3491	18280	4053	6592	95990	79330	44530	71790	21370	28110	6007	11590	40120	91360	57897	35300	39420	335200	162800	10300	50630	50300	45230	73510
Com_62_pos	Trimethyllysine	三甲基赖氨酸	C9H21N2O2+	189.275	1.03	Amino Acid And Its Derivatives	Amino Acid And Its Derivatives	氨基酸及其衍生物	氨基酸及其衍生物	"66989-56-8"				43600	71820	63140	89400	29180	24130	11710	4895	49910	314700	31065	58530	5088	12560	236700	79650	89290	80120	53460	37040	7266	39040	121200	155900	41712	83090	32240	541000	163600	10760	72730	99450	102100	98160
Com_63_pos	Triethyl phosphate	磷酸三乙酯	C6H15O4P	182.155	7.89	Organic Acid And Its Derivatives	Organic Acid And Its Derivatives	有机酸及其衍生物	有机酸及其衍生物	"78-40-0"	HMDB0259191			1064000	1060000	1161000	1159000	1108000	1142000	1364000	1048000	1071000	1085000	992000	1121000	1025000	1232000	1157000	989900	997300	1041000	956300	1071000	1029000	1025000	1152000	1259000	994500	1138000	1163000	1033000	1003000	1191000	1003000	1270000	1168000	1045000
Com_64_pos	trans-Aconitic acid	反式乌头酸	C6H6O6	174.108	11	Organic Acid And Its Derivatives	Organic Acid And Its Derivatives	有机酸及其衍生物	有机酸及其衍生物	"4023-65-8"	HMDB0000958	C02341		7865000	8218000	9019000	8686000	9269000	9345000	8354000	8323000	8606000	8192000	8987000	8496000	8791000	8952000	8842000	8151000	7539000	8448000	8466000	8073000	7674000	8243000	8903000	8440000	8093000	8125000	8072000	7981000	8522000	9153000	8310000	8650000	8584000	8491000
Com_65_pos	S-ribosyl-L-homocysteine	S-核糖基-L-同型半胱氨酸	C9H17NO6S	267.3	3.14	Amino Acid And Its Derivatives	Amino Acid And Its Derivatives	氨基酸及其衍生物	氨基酸及其衍生物					8476	5540	5809	6300	5969	5972	9975	5069	3862	61790	7458	17090	5592	5985	30150	20850	14800	30870	15590	4879	6708	7228	16227	21250	4659	25630	31400	48240	23560	8602	13830	7577	14960	11160
Com_66_pos	Spermidine	亚精胺	C7H19N3	145.246	0.68	Polyamine	Polyamine	多胺	多胺	"124-20-9"	HMDB0001257	C00315		547700	430700	630600	254200	150000	1015000	257600	64690	1327000	1029000	75690	520700	317800	251600	538800	972900	440000	2100000	602700	560400	171800	345600	172700	468600	116300	893900	676600	2127000	223100	378700	450600	429300	453900	515200
Com_67_pos	S-Methyl-5'-thioadenosine	S-甲基-5'-硫腺嘌呤	C11H15N5O3S	297.333	4.94	Nucleotide And Its Derivates	Nucleotide And Its Derivates	核苷酸及其衍生物	核苷酸及其衍生物					22230	41160	19390	21010	20210	19710	24180	7011	30570	14940	8088	16200	13830	11310	5922	24710	4891	7232	10640	16210	9637	21010	15950	31640	11130	16320	12610	11150	11370	18940	14160	11940	18730	19060
Com_68_pos	Sarcosine	肌氨酸	C3H7NO2	89.093	0.9	Amino Acid And Its Derivatives	Amino Acid And Its Derivatives	氨基酸及其衍生物	氨基酸及其衍生物	"107-97-1"	HMDB0000271	C00213		166300	330900	503900	312900	89510	197300	163000	41900	338400	937700	45950	197500	69850	68590	355500	368500	400100	350100	234600	174300	61720	71160	1100000	255000	77360	190000	273900	589500	781900	95570	253800	229100	257800	268200
Com_69_pos	S-Adenosyl-methionine	S-腺苷-甲硫氨酸	C15H22N6O5S	398.4	0.84	Amino Acid And Its Derivatives	Amino Acid And Its Derivatives	氨基酸及其衍生物	氨基酸及其衍生物	"17176-17-9"				5196	14870	20060	4837	1808	6314	4440	7434	17550	1429	1856	1857	4476	3753	7416	13370	5735	7002	6393	4453	9232	4863	6313	7784	7438	6434	4455	1487	15026	3260	4447	2404	3711	6682
Com_70_pos	Vitamin B2	核黄素B2	C17H20N4O6	376.364	5.94	Vitamins	Vitamins	维生素	维生素	"83-88-5"	HMDB0000244	C00255		181800	248900	205500	179200	118200	167400	179500	100400	391000	643300	95380	220100	156300	128900	385300	226100	175500	368200	178600	171700	123800	140300	267800	262000	108600	194900	218000	659000	232600	128800	204200	203000	205300	215000
Com_71_pos	Pyridoxamine	吡哆胺	C8H12N2O2	168.193	1	Organoheterocyclic compounds	Pyridine And Its Derivatives	有机杂环化合物	吡啶及其衍生物	"85-87-0"	HMDB0001431	C00534		102100	180600	241300	218800	55650	98950	50680	17680	105200	308090	11230	53030	26570	70241	135600	222400	237000	104500	153400	66420	41140	42050	237000	107357	10390	84970	58130	197700	252200	53160	98280	83050	91380	80410
Com_72_pos	Purine	嘌呤	C5H4N4	120.112	4.1	Nucleotide And Its Derivates	Nucleotide And Its Derivates	核苷酸及其衍生物	核苷酸及其衍生物	"120-73-0"	HMDB0001366	C15587		16460	45420	64560	33070	4459	19690	50330	8188	86930	137500	5600	15900	6606	6493	44100	28620	27460	60670	18410	13110	2471	6493	60120	35210	17099	14400	104300	171900	34070	5639	32480	34990	37570	29620
Com_73_pos	Punicic Acid	石榴酸	C18H30O2	278.43	12.7	Lipids	Fatty Acyls	脂质	脂肪酰类	"544-72-9"	HMDB0030963	C08364	LMFA01030146	493900	241000	627500	587100	72410	577400	140800	136200	745400	2458000	36290	881400	280500	241300	9640000	230300	283300	2987000	503300	1127000	137700	795800	167500	1917000	67760	983200	373600	4521000	2513000	368300	920600	979300	961200	935500
Com_74_pos	Propionyl-L-carnitine	丙酰肉碱	C10H19NO4	217.26	2.57	Lipids	Carnitine	脂质	肉碱类	"17298-37-2"	HMDB0000824		LMFA07070105	256500	153900	162400	98710	17120	323600	153800	36320	517300	1477000	25310	205700	110500	95370	191600	234200	259500	2358000	117700	420000	133400	35270	296000	1756000	17920	1558000	460000	916300	1037000	149600	219000	209900	227200	211100
Com_75_pos	Propionylcholine	丙酰胆碱	C8H18NO2+	160.234	1.03	Amines	Cholines	胺类	胆碱类	"5072-54-8"	HMDB0013305			1564000	1698000	423200	412500	438700	205400	422800	64083	1111000	4160000	95078	486300	254000	184200	2320000	1070000	780400	643300	1297000	295900	484500	384600	681500	1267000	68870	258300	1055000	4874000	1021000	233400	750600	989700	857200	889900
Com_76_pos	Porphobilinogen	胆色素原	C10H14N2O4	226.229	4.9	Amines	Amines	胺类	胺类	"487-90-1"	HMDB0000245	C00931		13540	61180	29420	26770	6399	18150	36010	50968	55730	44960	5798	20970	6782	10040	24460	31560	12360	26540	17820	9087	6817	4732	65710	40220	10432	24390	31410	93500	18020	9523	18310	21460	21910	28710
Com_77_pos	p-Mentha-1,3,8-triene	对-薄荷-1,3,8-三烯	C10H14	134.218	11.37	Lipids	Fatty Acyls	脂质	脂肪酰类	"18368-95-1"	HMDB0037013			35420	8397	25250	9531	13280	17020	26760	13390	21080	14230	14700	6924	12860	16590	18870	14840	12840	25540	13750	11880	11370	8999	52190	6741	12330	15180	14170	25530	17220	11750	17210	12300	18940	27280
Com_78_pos	Picolinamide	吡啶酰胺	C6H6N2O	122.125	1.51	Organoheterocyclic compounds	Pyridine And Its Derivatives	有机杂环化合物	吡啶及其衍生物	"1452-77-3"	HMDB0256533	C01950		56776	124400	150300	78332	31911	125500	153800	22979	611600	36010	14233	47226	66930	47871	94129	118288	102097	3773000	55607	256600	59470	71720	278900	32220	23370	64670	2206000	1742000	116476	42410	68630	72200	67340	75290
Com_79_pos	4-Aminobenzoate	对-氨基苯甲酸	C7H7NO2	137.136	2.74	Organic Acid And Its Derivatives	Benzoic Acid And Its Derivatives	有机酸及其衍生物	苯甲酸及其衍生物	"150-13-0"	HMDB0304171	C00568		826200	1091000	2235000	167300	213800	1230000	1243000	138000	3044000	47640	92240	499100	709200	559400	307600	501500	168900	3402000	447500	498000	911200	562500	80640	882500	184300	1945000	4857000	1337000	233300	628300	580200	607700	647600	569500
Com_80_pos	PAF C-16	Β-乙酰基-Γ-O-十六烷基-L-Α-卵磷脂	C26H54NO7P	523.683	13.8	Lipids	Glycerophospholipids	脂质	甘油磷脂	"74389-68-7"	HMDB0062195		LMGP01020046	7461000	2252000	2904000	1936000	909700	1250000	1988000	512500	3420000	5065000	387300	4237000	2304000	5631000	7386000	5498000	6875000	359700	2823000	4264000	23360	3347000	3732000	14530000	89320	4353000	5115000	3123000	256200000	10190000	12670000	14450000	13990000	13340000
Com_81_pos	Oxypurinol	羟基嘌呤	C5H4N4O2	152.11	1.68	Nucleotide And Its Derivates	Nucleotide And Its Derivates	核苷酸及其衍生物	核苷酸及其衍生物	"2465-59-0"	HMDB0000786	C07599		842700	676600	990900	574700	134800	268100	45050	18340	723800	7992000	48460	1082000	27570	164300	2563000	1192000	1960000	13900000	782800	1077000	101100	249100	1179000	9048000	62896	4348000	2982000	26790000	1590000	453700	822600	861400	862900	793100
Com_82_pos	N-Tetradecanamide	N-正十四烷基铵	C14H29NO	227.386	13.59	Lipids	Fatty Acyls	脂质	脂肪酰类	"638-58-4"			LMFA01100064	62220	65560	45890	65470	62910	85830	45470	51290	69220	91250	50290	50450	83150	100700	75990	95790	208600	75590	120600	247300	41700	265500	41830	44570	65870	275200	97240	126700	664000	417500	119300	146600	129800	127200
Com_83_pos	P-Coumaroyl Agmatine	对香豆酰基胍丁胺	C14H20N4O2	276.334	12.1	Alkaloids and derivatives	Phenolamides	生物碱及其衍生物	酚胺	"7295-86-5"		C04498		37390	34630	31730	28180	33010	32590	32000	25720	33530	26920	18320	35380	21400	33540	32320	25080	27050	20690	33800	24000	40220	36040	33990	34300	31150	24990	30560	24660	29650	31670	35180	36060	30160	24960
Com_84_pos	N-Methyl-a-aminoisobutyric acid	N-甲基-α-氨基异丁酸	C5H11NO2	117.146	1.22	Organic Acid And Its Derivatives	Organic Acid And Its Derivatives	有机酸及其衍生物	有机酸及其衍生物	"2566-34-9"	HMDB0002141			728000	2022000	2971000	1454000	180900	603300	1431000	65630	4111000	6507000	81380	1147000	295000	284100	2528000	1185000	1203000	9719000	745100	786900	311800	293800	3075000	4766000	36360	1640000	14280000	27630000	1495000	296600	1391000	1597000	1636000	1339000
Com_85_pos	Niflumic Acid	氟尼酸	C13H9F3N2O2	282.218	15.12	Others	Others	其它	其它	"4394-00-7"	HMDB0015573	C13698		150700	260700	113000	125700	177500	261100	107500	105000	212400	285200	100800	180500	212800	292100	251400	336300	255000	99170	194800	312500	168503	451400	112700	79690	139500	284100	206500	247900	752900	545200	269400	269500	257400	246900
Com_86_pos	Feruloyl Putrescine	阿魏酰腐胺	C14H20N2O3	264.32	15.1	Alkaloids and derivatives	Phenolamides	生物碱及其衍生物	酚胺	"501-13-3"		C10497		69690	139900	50730	79210	98950	160000	59630	53700	106300	157800	63080	74040	97670	140200	116800	167800	124700	39120	106200	148000	4035	267400	62510	36210	61960	149600	112400	113800	389800	232600	153200	159000	127800	143600
Com_87_pos	N-Acetylmannosamine	N-乙酰-D-甘露糖胺	C8H15NO6	221.208	1.02	Amino Acid And Its Derivatives	Amino Acid And Its Derivatives	氨基酸及其衍生物	氨基酸及其衍生物	"3615-17-6"	HMDB0001129	C00645		30740	65920	38710	44690	20990	20770	40080	8212	108500	161500	22093	91860	10300	38534	112500	85380	115400	136600	38740	57430	13890	26290	77300	87000	33634	110700	81160	117200	121100	28090	54510	55850	43920	51130
Com_88_pos	N-Acetylglycine	N-乙酰基甘氨酸	C4H7NO3	117.103	0.9	Amino Acid And Its Derivatives	Amino Acid And Its Derivatives	氨基酸及其衍生物	氨基酸及其衍生物	"543-24-8"	HMDB0000532			4777000	13170000	6076000	5259000	7188000	4083000	13200000	1134000	5954000	60050000	2251000	6060000	3845000	3413000	8872000	7115000	7946000	9178000	5697000	7450000	2299000	5271000	12700000	10600000	700100	7667000	10880000	7658000	12080000	2996000	12160000	12710000	12710000	12630000
Com_89_pos	N-Acetyl-aspartic acid	N-乙酰-天冬氨酸	C6H9NO5	175.139	1.37	Amino Acid And Its Derivatives	Amino Acid And Its Derivatives	氨基酸及其衍生物	氨基酸及其衍生物		HMDB0000812	C01042		25180	26050	25900	17490	26780	27650	33520	10160	17000	144600	15406	31030	11342	12007	24860	48780	17470	45511	17410	41250	12740	10378	22490	33362	18279	30332	42713	64078	50590	10410	27460	33380	28190	26320
Com_90_pos	P-Coumaroyl-Cinnamoyl-Caffeoyl Spermidine	对香豆酰肉桂酰咖啡酰亚精胺	C34H37N3O6	583.67	14.89	Alkaloids and derivatives	Phenolamides	生物碱及其衍生物	酚胺					5075	5125	13644	7850	4263	1915	6407	7434	8913	3626	5828	11600	4830	2985	2828	26270	5737	11820	9452	2203	8481	7176	1334	9071	7438	5514	14046	15851	21506	5187	4404	3510	3794	3600
Com_91_pos	Methionine sulfoxide	蛋氨酸砜	C5H11NO3S	165.21	0.92	Amino Acid And Its Derivatives	Amino Acid And Its Derivatives	氨基酸及其衍生物	氨基酸及其衍生物	"62697-73-8"	HMDB0002005	C02989		9402	17760	146300	21530	23709	4956	38475	46946	24560	191700	49244	14590	7835	20100	35930	65650	32890	18150	10120	26574	38150	24312	24160	22920	58441	9036	195700	116100	28110	4687	49740	46340	40050	46210
Com_92_pos	Mag (18:1)	单酰甘油酯(酰基18:1)	C21H40O4	356.2	15.23	Lipids	Glycerolipids	脂质	甘油脂类		HMDB0011567			8252	5060	4783	10078	6407	7327	7382	6932	1899	20956	1934	5487	6529	10230	9690	13533	1847	13847	8554	7245	2773	14830	1874	8255	6961	10574	14510	16119	54090	6717	5901	7423	6250	5161
Com_93_pos	Lysopc 20:4	溶血磷脂酰胆碱20:4	C28H50NO7P	543.681	12.9	Lipids	Glycerophospholipids	脂质	甘油磷脂		HMDB0010396			589700	447200	410000	235900	157200	87850	387900	131800	677400	1235000	32320	854900	225500	469400	1215000	1451000	1372000	137400	395700	368700	6525	610100	348500	1727000	10460	585100	2658000	649000	40610000	4506000	1727000	2286000	1829000	1645000
Com_94_pos	Lysopc 20:0	溶血卵磷脂酰胆碱20:0	C28H58NO7P	551.73	15.1	Lipids	Glycerophospholipids	脂质	甘油磷脂		HMDB0010390			27140	17030	12070	11710	20053	8421	9350	40752	46330	19790	21278	24260	8154	10330	46760	31010	27640	250754	10500	16210	43264	18490	19570	48580	22778	18190	20570	15850	817500	35490	26430	38800	38170	38360
Com_95_pos	Lysopc 18:3	溶血磷脂酰胆碱18:3	C26H48NO7P	517.317	12.57	Lipids	Glycerophospholipids	脂质	甘油磷脂		HMDB0010387			2917000	2151000	787700	836400	404900	359500	1531000	297900	1982000	4279000	184700	1835000	1254000	3616000	3569000	4799000	5844000	597700	1495000	2806000	23100	2868000	2421000	8455000	38740	1654000	17070000	1132000	47650000	14790000	10010000	12490000	9967000	10410000
Com_96_pos	Lysopc 18:2	溶血卵磷脂酰胆碱18:2	C26H50NO7P	519.65	12.16	Lipids	Glycerophospholipids	脂质	甘油磷脂		HMDB0010386		LMGP01050137	151500	223500	186200	144700	80980	38240	239400	95020	614100	716600	15710	430400	80600	167900	1075000	420800	723900	126900	330200	166000	7984	335700	97270	1483000	9405	561300	2588000	801000	7388000	1279000	672000	689800	679200	694600
Com_97_pos	Lysopc 18:1	溶血卵磷脂酰胆碱18:1	C26H52NO7P	521.667	12.9	Lipids	Glycerophospholipids	脂质	甘油磷脂	"3542-29-8"				1911000	1586000	1636000	878100	549200	360800	1506000	449300	2406000	4298000	131900	2916000	781200	1965000	5161000	5166000	5769000	540900	1597000	1271000	16290	2374000	1368000	7425000	43130	2530000	10900000	2457000	97880000	14680000	5732000	6435000	6637000	6324000
Com_98_pos	Lysopc 17:0	溶血磷脂酰胆碱17:0	C25H52NO7P	509.657	13.17	Lipids	Glycerophospholipids	脂质	甘油磷脂	"50930-23-9"	HMDB0012108		LMGP01050024	161900	82030	61180	41880	20550	32940	71020	14400	118600	174500	15320	127300	72230	194700	153100	206700	180800	15790	73180	115400	57030	115000	144000	363600	1081	91870	337900	74730	7502000	409100	354100	390500	388700	378500
Com_99_pos	Lysopc 16:1	溶血卵磷脂酰胆碱16:1	C24H48NO7P	493.61	11.75	Lipids	Glycerophospholipids	脂质	甘油磷脂		HMDB0010383			140900	122500	60210	69890	37630	15270	74990	49600	119500	244900	16500	174000	39200	39090	268200	401900	541400	176800	133300	64270	9129	142200	62600	572700	11350	143200	2594000	180800	4471000	1643000	381700	388700	405800	388300
Com_100_pos	Lysopc 16:0	溶血卵磷脂酰胆碱16:0(2n异构)	C24H50NO7P	495.63	12.57	Lipids	Glycerophospholipids	脂质	甘油磷脂					5247000	4893000	1977000	1856000	1065000	913900	3750000	779200	4381000	8395000	546100	4534000	2829000	7486000	7875000	8473000	11730000	1381000	3415000	5360000	43580	6595000	5754000	17540000	92640	4247000	33430000	2845000	231700000	26440000	18060000	19410000	19520000	18940000
Com_101_pos	Lysopc 15:0	溶血磷脂酰胆碱15:0	C23H48NO7P	481.317	12.93	Lipids	Glycerophospholipids	脂质	甘油磷脂		HMDB0010381			118100	178300	142300	117700	43140	48290	232300	4484	84870	499400	16100	64840	40540	195600	250700	156900	122100	32930	47740	113600	57030	96790	732800	154400	1895	56550	118000	83620	4013000	336500	268100	275900	274100	278400
Com_102_pos	Lysopc 14:0	溶血卵磷脂酰胆碱14:0	C22H46NO7P	467.577	11.37	Lipids	Glycerophospholipids	脂质	甘油磷脂	"20559-16-4"	HMDB0010379		LMGP01050012	124800	114700	47510	67250	28700	19240	55620	32760	103700	196900	29190	108400	48560	82540	217200	414700	593500	175800	153500	61040	17510	228400	78340	389200	6245	159900	5728000	185400	12360000	1772000	749700	770200	752800	780200
Com_103_pos	Lysine Butyrate	赖氨酸丁酸	C10H22N2O4	234.293	0.9	Amino Acid And Its Derivatives	Amino Acid And Its Derivatives	氨基酸及其衍生物	氨基酸及其衍生物	"80407-71-2"				73450	697800	172900	56950	109900	14980	861800	4997	231300	18270000	38936	60610	10010	7601	426200	204900	153500	670700	59290	156800	79280	15540	1363000	725700	60310	171600	1062000	325100	971300	6032	504500	379000	463800	503200
Com_104_pos	L-Tyrosine	L-酪氨酸	C9H11NO3	181.189	1.84	Amino Acid And Its Derivatives	Amino Acid And Its Derivatives	氨基酸及其衍生物	氨基酸及其衍生物	"60-18-4"	HMDB0000158	C00082		1034000	2583000	3400000	1772000	260100	850400	2871000	89940	8021000	16170000	96170	1382000	350000	366500	3458000	1651000	2225000	12360000	1093000	1226000	540500	340200	4341000	9168000	45000	5420000	15050000	37460000	2081000	481700	1848000	1778000	1877000	1770000
Com_105_pos	L-Saccharopine	L-酵母氨酸	C11H20N2O6	276.286	1.03	Amino Acid And Its Derivatives	Amino Acid And Its Derivatives	氨基酸及其衍生物	氨基酸及其衍生物	"997-68-2"	HMDB0000279	C00449		30390	37100	267600	54640	13660	15160	534400	5228	196200	588700	24660	22330	5273	8410	157500	85070	81890	167900	55390	42690	2351	9100	210400	146200	3167	40920	217000	615700	183100	13710	128600	117700	103100	98730
Com_106_pos	L-Methionine sulfone	L-蛋氨酸砜	C5H11NO4S	181.21	1.84	Amino Acid And Its Derivatives	Amino Acid And Its Derivatives	氨基酸及其衍生物	氨基酸及其衍生物	"7314-32-1"	HMDB0062174			766900	1725000	2246000	1200000	184100	580200	1980000	65930	5669000	10940000	44040	951400	269500	265400	2222000	1122000	1526000	8251000	697800	822800	367600	261300	2988000	6332000	28400	3853000	10330000	25950000	1447000	337100	1261000	1277000	1305000	1178000
Com_107_pos	L-Cysteine-glutathione gisulfide	L-半胱氨酸谷胱甘肽二硫化物	C13H22N4O8S2	426.466	0.96	Amino Acid And Its Derivatives	Amino Acid And Its Derivatives	氨基酸及其衍生物	氨基酸及其衍生物	"13081-14-6"	HMDB0000656			174600	139300	89930	130400	16900	103000	145200	5782	394000	60920	83165	152100	43900	18510	37270	272800	36720	565100	77790	171300	8564	37350	198600	25790	84036	165200	9728	246400	5306	80580	89550	89210	85250	85230
Com_108_pos	L-Alanyl-L-Lysine	L-丙氨酰-赖氨酸	C9H19N3O3	217.265	2.57	Amino Acid And Its Derivatives	Amino Acid And Its Derivatives	氨基酸及其衍生物	氨基酸及其衍生物	"6366-77-4"	HMDB0028692			11010	6020	10600	6701	14030	18040	9608	12476	34990	78900	7603	12180	5976	5538	13460	10580	15260	140600	6214	22720	5988	4746	15090	108700	3276	93040	26900	56620	49380	7144	11360	13500	11620	13650
Com_109_pos	L-Alanyl-L-leucine	L-丙氨酰-L-亮氨酸	C9H18N2O3	202.251	4.45	Amino Acid And Its Derivatives	Amino Acid And Its Derivatives	氨基酸及其衍生物	氨基酸及其衍生物	"3303-34-2"	HMDB0251509	C20964		41784	2519	3685000	62506	24481	21454	1122000	24231	13450	36152	168000	37886	30671	34837	1521	120827	1760	2248	58726	21016	2526	1653	10580	69032	12893	44865	5458000	3220	1607326	237815	290800	286400	283900	280800
Com_110_pos	L-(-)-alpha-Amino-epsilon-Caprolactam	3-氨基六氢-2H-氮杂卓-2-酮	C6H12N2O	128.172	0.7	Amino Acid And Its Derivatives	Amino Acid And Its Derivatives	氨基酸及其衍生物	氨基酸及其衍生物	"21568-87-6"				65410	84770	342100	78990	20460	142300	124100	8457	194800	215600	13060	89650	23470	34810	111500	117100	44570	208700	68770	45650	25740	45310	67250	52060	12400	113500	354800	344700	55210	27310	83110	70180	86600	77350
Com_111_pos	Isoproterenol	异丙肾上腺素	C11H17NO3	211.258	8.36	Amines	Amines Hormones	胺类	胺类激素	"7683-59-2"	HMDB0015197	C07056		91200	88390	88500	91070	104600	94600	92350	84100	101000	78380	78240	72130	66920	87900	86860	97830	85950	99030	92110	153000	99220	86900	98800	91510	92010	99280	95320	96460	97720	91320	96720	100100	95530	99230
Com_112_pos	Isobutyryl carnitine	异丁酰肉碱	C11H21NO4	231.289	4.62	Lipids	Carnitine	脂质	肉碱类	"25518-49-4"	HMDB0000736			133000	85930	142600	85050	20180	136000	63660	17960	179600	370900	31421	123800	31040	26860	97760	189600	94270	566500	100000	97080	64530	34120	52150	407200	19220	210500	173200	433000	324800	32560	144000	100600	136400	130000
Com_113_pos	Ip7G	异戊烯基-7-葡糖苷	C16H23N5O5	365.384	0.96	Nucleotide And Its Derivates	Nucleotide And Its Derivates	核苷酸及其衍生物	核苷酸及其衍生物	"59384-58-6"				19410	32020	28190	17170	16390	17100	17110	11550	40710	107200	7292	27940	3854	14640	23370	50180	50860	54010	15760	24550	22200	19800	20070	25990	59880	42280	59650	30480	54500	14990	37140	39450	30100	50170
Com_114_pos	Imidazoleacetic acid	咪唑乙酸	C5H6N2O2	126.113	0.91	Organic Acid And Its Derivatives	Organic Acid And Its Derivatives	有机酸及其衍生物	有机酸及其衍生物	"645-65-8"	HMDB0002024	C02835		80370	69760	80520	85120	39572	37600	52290	25080	81610	71760	47772	63300	38460	48358	174600	80940	128000	110800	70420	105800	56140	17460	106400	149100	73501	109800	209600	330300	220900	51731	69510	58990	57730	62330
Com_115_pos	Imatinib	伊马替尼	C29H31N7O	493.603	11.76	Others	Others	其它	其它	"152459-95-5"	HMDB0014757			584300	390000	203000	244800	124300	84980	233700	169800	375500	874300	44380	644700	136400	163700	946000	1410000	1875000	641700	469600	218500	26330	498400	245900	1961000	8982	578900	9379000	656200	15150000	5687000	1321000	1389000	1425000	1382000
Com_116_pos	Homoserine	同型丝氨酸	C4H9NO3	119.119	0.9	Amino Acid And Its Derivatives	Amino Acid And Its Derivatives	氨基酸及其衍生物	氨基酸及其衍生物	"1927-25-9"				124500	321600	482700	325700	43900	112100	170400	16230	461000	1010000	14460	148000	41140	28350	383100	234500	202400	371300	160100	107600	20400	45690	686900	271500	8225	128900	431600	1035000	352500	42720	256800	232000	224300	216400
Com_117_pos	Guggulsterone	固甾酮	C21H28O2	312.446	15.17	Lipids	Steroids Hormones	脂质	类固醇激素	"95975-55-6"	HMDB0002726			11110	9954	18520	6388	9877	8974	3791	6511	15078	19710	4655	2216	11560	9493	5467	16726	10260	3003	7214	20340	11546	4914	11290	31310	18760	9011	9568	11010	157100	26856	18770	23390	17250	25960
Com_118_pos	Guanosine	鸟嘌呤核苷	C10H13N5O5	283.241	2.72	Nucleotide And Its Derivates	Nucleotide And Its Derivates	核苷酸及其衍生物	核苷酸及其衍生物	"85-30-3"				2854000	3759000	2212000	321700	1029000	4429000	4925000	896200	12960000	514100	328300	2035000	2638000	2958000	1061000	1935000	535500	10150000	1370000	989000	3301000	2670000	367500	2974000	515600	6596000	24790000	4271000	897400	2078000	1845000	1960000	1810000	1834000
Com_119_pos	Guanine	鸟嘌呤	C5H5N5O	151.126	2.72	Nucleotide And Its Derivates	Nucleotide And Its Derivates	核苷酸及其衍生物	核苷酸及其衍生物	"73-40-5"	HMDB0000132	C00242		658200	983000	1290000	62190	220100	892500	1426000	193800	1900000	79170	83720	448200	641400	591800	213400	430300	104300	2222000	272600	191800	655500	546500	95350	680600	112300	1363000	4882000	912700	194600	402300	503700	475200	526400	451600
Com_120_pos	glutathione disulfide	谷胱甘肽二硫化物	C20H32N6O12S2	612.631	1.81	Amino Acid And Its Derivatives	Amino Acid And Its Derivatives	氨基酸及其衍生物	氨基酸及其衍生物	"27025-41-8"	HMDB0003337	C00127		19150	3424	1733	4186	2921	28760	22130	4932	147800	6362	3293	40150	19120	16450	17680	22870	2829	1097000	19020	43240	35370	9173	9131	8658	8917	66210	1949	142500	153451	8921	10620	10840	14150	6442
Com_121_pos	Gly-Tyr	甘氨酰-酪氨酸	C11H14N2O4	238.24	3.09	Amino Acid And Its Derivatives	Amino Acid And Its Derivatives	氨基酸及其衍生物	氨基酸及其衍生物	"658-79-7"	HMDB0304778			10828	6355	400900	20330	12126	13159	88960	20699	186400	37540	22476	11124	19192	9810	10070	35656	14140	26760	3791	3047	8281	2528	16090	15820	9494	4330	657700	61100	6350	3015	30650	27260	32880	31810
Com_122_pos	Gly-Phe	甘氨酰-苯丙氨酸	C11H14N2O3	222.24	4.88	Amino Acid And Its Derivatives	Amino Acid And Its Derivatives	氨基酸及其衍生物	氨基酸及其衍生物	"3321-03-7"	HMDB0028848			21706	67680	1888000	7444	3862	7192	758100	4015	413400	21740	37870	20821	4478	5190	18310	4417	16020	37970	4726	4857	6796	4346	100700	12870	2328	4796	2395000	49190	19570	3613	172400	162100	153900	168900
Com_123_pos	Glycerol 1-hexadecanoate	单棕榈酸甘油酯	C19H38O4	330.503	13.72	Lipids	Glycerolipids	脂质	甘油脂类	"542-44-9"	HMDB0011564			82390	19370	36260	59960	17914	17580	11010	13270	21680	132000	3332	48180	6564	12150	203100	12980	6986	81010	18430	28690	5348	8014	8930	89290	7798	29900	6751	155500	95250	11630	25690	38070	30910	37620
Com_124_pos	gamma-Muurolene	γ-木罗烯	C15H24	204.351	4.87	Lipids	Fatty Acyls	脂质	脂肪酰类	"24268-39-1"	HMDB0038206	C20273		6446	18790	15670	9681	5007	5644	14340	1308	28080	43300	5691	5603	2385	2787	15970	9340	6469	16560	6578	8505	6872	3516	21240	12910	2551	6341	15640	65270	13670	5187	11370	7706	8656	14640
Com_125_pos	Galactinol	肌醇半乳糖苷	C12H22O11	342.297	0.95	Carbohydrates And Its Derivatives	Carbohydrates And Its Derivatives	糖类及其衍生物	糖类及其衍生物	"3687-64-7"	HMDB0005826	C01235		48314	68420	41910	30290	59560	182500	32300	103000	106000	75700	24340	52970	35110	41880	106100	151800	55300	113500	62080	66820	41890	29440	46930	70850	443900	85300	60690	122900	52650	41790	271900	198100	230800	207000
Com_126_pos	Fexofenadine	非索非那定	C32H39NO4	501.656	12.04	Others	Others	其它	其它	"83799-24-0"	HMDB0005030	C06999		26700	68540	46170	45930	32020	32360	54260	19780	103800	178800	13580	121700	65020	51780	215000	104200	151900	39610	61540	37330	61632	114500	12530	299200	43455	185000	577700	176700	1691000	314300	118700	114100	153400	116800
Com_127_pos	Feruloylcholine	阿魏酰胆碱	C15H22NO4+	280.34	14.42	Amines	Cholines	胺类	胆碱类		HMDB0032800			37660	70250	36070	45650	61490	89160	34650	37110	56630	98520	31750	34020	58370	95300	63050	97770	90340	16500	56660	82580	11900	86890	26620	20160	30220	70460	51690	40380	161500	150900	69150	78980	64930	68540
Com_128_pos	Ergothioneine	麦角硫因	C9H15N3O2S	229.299	1.03	Organic Acid And Its Derivatives	Organic Acid And Its Derivatives	有机酸及其衍生物	有机酸及其衍生物	"497-30-3"	HMDB0003045	C05570		16020	45990	229100	32160	30310	18050	75590	9979	414700	1140000	27145	8603	20950	49090	176357	16220	118839	628100	59521	629600	9001	47378	480500	34100	69995	15380	593863	1185036	16540	47620	58610	33980	37000	33650
Com_129_pos	Dl-Tropic acid	托品酸	C9H10O3	166.174	4.09	Organic Acid And Its Derivatives	Organic Acid And Its Derivatives	有机酸及其衍生物	有机酸及其衍生物	"28845-94-5"				62750	214200	287600	125700	23410	63860	231700	6784	418300	594200	6471	84000	28570	22860	220400	140700	108700	302100	70160	60090	13380	25700	256500	160900	4162	72820	490600	762100	175900	23570	151500	142000	133900	153200
Com_130_pos	Dl-Norleucine	DL-正亮氨酸	C6H13NO2	131.173	0.9	Amino Acid And Its Derivatives	Amino Acid And Its Derivatives	氨基酸及其衍生物	氨基酸及其衍生物	"616-06-8"	HMDB0251526			5813000	13710000	6188000	5549000	7907000	4167000	13100000	1214000	6353000	54730000	2423000	6605000	3833000	3113000	9425000	7393000	8398000	10160000	6061000	7944000	2745000	5622000	13770000	10690000	588800	7885000	11020000	8009000	12830000	2847000	13640000	13240000	13490000	13360000
Com_131_pos	DL-Leucine	DL-亮氨酸	C6H13NO2	131.173	2.3	Amino Acid And Its Derivatives	Amino Acid And Its Derivatives	氨基酸及其衍生物	氨基酸及其衍生物	"328-39-2"				120200	458600	728500	267900	22750	125400	518200	4822	1487000	1639000	14370	184700	49880	74840	761300	242100	349400	939900	136000	203800	31340	59200	658600	600600	2883	228100	2417000	2608000	287500	77620	281100	276400	276900	265700
Com_132_pos	Dl-Indole-3-lactic acid	DL-吲哚-3-乳酸	C11H11NO3	205.21	4.87	Organic Acid And Its Derivatives	Organic Acid And Its Derivatives	有机酸及其衍生物	有机酸及其衍生物	"832-97-3"				2062000	7423000	6280000	4167000	741600	1819000	5994000	172300	10410000	14390000	201900	1869000	870800	941800	6448000	3947000	3088000	7891000	2068000	1759000	365500	766100	8093000	5164000	97720	2813000	7214000	25300000	5171000	889200	3920000	3811000	4012000	4018000
Com_133_pos	Dl-Dihydrosphingosine	DL-二氢鞘氨醇	C18H39NO2	301.508	10.41	Alcohols and polyols	Alcohols and polyols	醇类及其多元醇	醇类及其多元醇	"3102-56-5"				1599000	759800	1011000	1233000	469400	874600	1436000	1215000	1178000	600700	1498000	881000	1665000	2858000	1380000	575900	647300	150000	899400	1713000	488800	1433000	871600	1291000	1361000	1030000	780300	453000	1566000	1123000	1131000	1001000	1163000	1130000
Com_134_pos	Dl-3-Hydroxynorvaline	DL-3-羟基正缬氨酸	C5H11NO3	133.146	0.85	Amino Acid And Its Derivatives	Amino Acid And Its Derivatives	氨基酸及其衍生物	氨基酸及其衍生物	"2280-42-4"				439600	1201000	852700	544200	310800	1076000	488900	195300	452000	371800	307461	538400	655900	612000	366700	775900	132900	673600	446300	565300	631200	635100	417300	648600	478500	587100	178600	1364000	719500	672200	529500	423200	426000	307500
Com_135_pos	3-Hydroxy-DL-kynurenine	3-羟基-DL-犬尿素	C10H12N2O4	224.213	9.78	Organooxygen compounds	Ketones	有机氧化合物	酮类	"484-78-6"	HMDB0000732	C02794		38430	39040	35030	45470	38270	41860	33370	41430	40330	39850	37740	32700	33960	39870	41390	36620	35780	40980	38150	37440	34500	35370	35390	30070	38110	48910	45760	42430	39770	49910	39080	42310	43060	42220
Com_136_pos	Dimethyl fumarate	富马酸二甲酯	C6H8O4	144.125	0.9	Lipids	Fatty Acyls	脂质	脂肪酰类	"624-49-7"	HMDB0031257			5989800	7521600	3581000	4609240	7777000	4234850	4319000	1887790	8145000	23404900	3430000	5521600	4405000	6186000	7432700	6562100	10520000	6031650	4804400	6341100	15570000	10840000	6321000	7577000	17950000	6096000	18290000	5836000	62277500	6988000	11600000	11210000	11510000	7396000
Com_137_pos	Cystine	DL-胱氨酸	C6H12N2O4S2	240.301	0.84	Amino Acid And Its Derivatives	Amino Acid And Its Derivatives	氨基酸及其衍生物	氨基酸及其衍生物	"923-32-0"	HMDB0250712	C01420		32340	37760	85840	110000	45500	3083	16290	59477	10910	311400	32552	12920	29622	29031	60050	288200	327400	2991	17790	7196	44070	15180	217300	35700	49694	28944	8692	2341	573400	7246	30840	45490	36700	48550
Com_138_pos	Cycloleucine	环亮氨酸	C6H11NO2	129.157	0.84	Amino Acid And Its Derivatives	Amino Acid And Its Derivatives	氨基酸及其衍生物	氨基酸及其衍生物	"52-52-8"	HMDB0062225	C03969		596400	1131000	2215000	1267000	116400	530700	957500	53020	1816000	4799000	39780	862800	111500	114600	2371000	1348000	956600	1333000	541800	563700	42490	234800	2348000	1528000	70248	670700	1692000	4483000	1831000	195600	922500	961300	1007000	1055000
Com_139_pos	cis-gondoic acid	花生油酸	C20H38O2	310.515	16.03	Lipids	Fatty Acyls	脂质	脂肪酰类	"26764-41-0"	HMDB0033022	C16526	LMFA01030085	42550	40800	28750	46110	34420	53220	41100	25800	96420	35360	33550	40300	51580	35550	36760	52480	35860	16660	33710	42940	10670	45880	27100	22740	27920	45480	34740	26680	39960	44700	46960	53740	49480	54240
Com_140_pos	Chlorogenic Acid Methyl Ester	绿原酸甲酯	C17H20O9	368.335	18.15	Organic Acid And Its Derivatives	Organic Acid And Its Derivatives	有机酸及其衍生物	有机酸及其衍生物	"29708-87-0"				9945	13410	12420	15950	14370	15110	10240	12650	10190	6428	9286	10790	15160	10190	10710	11190	23150	7588	11190	13070	13200	8312	14580	9719	7709	13080	6419	15140	10800	6949	15170	8225	15190	15770
Com_141_pos	Carnitine-C4	肉毒碱-C4	C11H21NO4	231.3	4.63	Lipids	Carnitine	脂质	肉碱类					161500	102000	146000	102800	50510	159200	88840	18150	224600	446900	17000	159700	45010	36300	115400	236200	112300	698300	142000	110900	75590	27950	88730	424800	16430	279900	221300	593300	366100	54040	148300	128300	160200	154900
Com_142_pos	Carnitine-C3	肉毒碱-C3	C10H17NO4	217.3	2.56	Lipids	Carnitine	脂质	肉碱类					1048000	644800	904100	430800	139800	1414000	704600	150400	2428000	6849000	77440	1032000	444600	370200	886800	916300	1203000	10590000	580800	1776000	534200	301000	1289000	8079000	155800	7162000	2226000	4234000	4833000	398900	961600	961800	989100	916000
Com_143_pos	beta-Cubebene	β-荜澄茄油烯	C15H24	204.351	13.54	Lipids	Fatty Acyls	脂质	脂肪酰类	"13744-15-5"	HMDB0061853	C09648	LMPR0103440002	46400	47480	44770	39290	24800	22770	27570	21250	34490	56420	47040	17630	37190	29770	49800	42790	30710	41840	31850	30580	31440	26940	25570	37970	32000	26940	39350	39420	30180	29630	22160	29560	36760	26770
Com_144_pos	Benzamidine	苯甲脒	C7H8N2	120.15	4.09	Benzene and substituted derivatives	Benzene and substituted derivatives	苯及其取代衍生物	苯及其取代衍生物	"618-39-3"				184000	650300	837100	390500	60630	183900	669000	13870	1144000	1726000	31210	250900	79230	73310	669600	411200	342200	857400	230900	179900	30860	61490	761900	473500	20777	216000	1428000	2317000	482500	70880	437200	388700	413000	424400
Com_145_pos	Asp-Phe methyl ester	阿斯巴甜	C14H18N2O5	294.303	5.36	Organic Acid And Its Derivatives	Organic Acid And Its Derivatives	有机酸及其衍生物	有机酸及其衍生物	"22839-47-0"	HMDB0001894	C11045		9085	6622	14460	15430	6838	2852	7526	55827	14860	95200	6974	6007	3402	4910	15450	15080	9412	19030	5866	8151	5119	3447	9252	9620	1588	12020	19599	56500	18020	7320	12490	10440	12530	10060
Com_146_pos	Asp-glu	L-天冬氨酰-L-谷氨酸	C9H14N2O7	262.217	0.96	Amino Acid And Its Derivatives	Amino Acid And Its Derivatives	氨基酸及其衍生物	氨基酸及其衍生物	"6157-06-8"	HMDB0028752			12250	38890	27150	14980	10112	11270	47260	9848	55150	35730	3695	8712	3837	10154	13890	17370	11280	25400	8444	10940	6446	9182	35900	23490	12147	19120	21610	74220	11270	8325	13140	13840	13840	25780
Com_147_pos	aminoimidazole carboxamide ribonucleotide	氨基咪唑甲酰胺核糖核苷酸	C9H15N4O8P	338.211	16.98	Nucleotide And Its Derivates	Nucleotide And Its Derivates	核苷酸及其衍生物	核苷酸及其衍生物	"3031-94-5"	HMDB0248904			407300	332700	333300	420700	343800	362700	281100	268500	199000	256700	373000	334800	230000	258000	395600	290300	531700	296000	274600	608900	177600	367100	253800	341700	255200	495600	397400	351900	334900	390200	497400	428200	523900	562500
Com_148_pos	All-Trans-13,14-Dihydroretinol	反式-13,14-二羟视黄醇	C20H32O	288.467	10.11	Vitamins	Vitamins	维生素	维生素	"115797-14-3"	HMDB0011618	C15492	LMPR01090047	16740	27990	32370	12970	37730	25440	13660	31240	22140	33370	23750	27040	21280	21450	11130	34160	25180	2464	28470	18120	17720	13060	28250	8813	18580	36320	5705	10990	11460	36650	37440	36600	33530	40290
Com_149_pos	Allopurinol	别嘌呤	C5H4N4O	136.111	2.69	Nucleotide And Its Derivates	Nucleotide And Its Derivates	核苷酸及其衍生物	核苷酸及其衍生物	"315-30-0"	HMDB0014581			2293000	2832000	5847000	413200	531700	3377000	3415000	340800	7917000	191100	241100	1355000	1849000	1569000	859200	1440000	481800	9124000	1210000	1322000	2361000	1536000	167700	2310000	501800	5340000	13470000	3628000	590300	1623000	1497000	1669000	1694000	1527000
Com_150_pos	Aldosterone	醛固酮	C12H28O5	360.444	17.38	Lipids	Steroids Hormones	脂质	类固醇激素	"52-39-1"	HMDB0000037	C01780	LMST02030026	50810	34980	49230	50690	49710	47590	64020	49170	39090	32410	33180	35220	27720	45810	38610	31790	39130	33100	43080	44760	48270	39090	43530	34990	41820	39260	50340	43590	52590	40480	39150	35660	39080	45660
Com_151_pos	Ala-gly	L-丙氨酰甘氨酸	C5H10N2O3	146.144	0.84	Amino Acid And Its Derivatives	Amino Acid And Its Derivatives	氨基酸及其衍生物	氨基酸及其衍生物	"687-69-4"	HMDB0006899			71950	143600	295100	122700	24400	59160	111200	9698	244200	613100	28607	113900	21180	20930	312000	174000	125100	168400	62360	60920	16950	26310	277500	179600	34282	70090	171200	595800	223100	18950	113100	127200	118900	125800
Com_152_pos	Acetylcarnitine	乙酰肉碱	C9H17NO4	203.236	1.44	Lipids	Carnitine	脂质	肉碱类	"14992-62-2"	HMDB0240773	C02571	LMFA07070060	2888000	3498000	2323000	1586000	744500	1058000	1954000	369300	2855000	3678000	317900	1650000	1037000	836800	1786000	3164000	3782000	5357000	2950000	3840000	2212000	1074000	867800	1940000	227900	7048000	4203000	7502000	3680000	1928000	1823000	2101000	2241000	1848000
Com_153_pos	7-Methylguanine	7-甲基鸟嘌呤	C6H7N5O	165.153	4.09	Nucleotide And Its Derivates	Nucleotide And Its Derivates	核苷酸及其衍生物	核苷酸及其衍生物	"578-76-7"	HMDB0000897	C02242		2098000	7267000	9571000	4379000	620100	2074000	7813000	152300	13410000	20470000	295100	2635000	889900	771800	7732000	4513000	3800000	9267000	2475000	1943000	337200	675400	8464000	5341000	67240	2371000	16580000	26680000	5202000	725200	4822000	4624000	4492000	4718000
Com_154_pos	7-Ketocholesterol	7-酮胆固醇	C27H44O2	400.637	16.92	Lipids	Steroids Hormones	脂质	类固醇激素	"566-28-9"	HMDB0000501		LMST01010049	10920	8659	9935	15930	5550	21940	50600	7814	16100	7525	52090	9095	20830	8169	19330	12630	6812	3759	49890	43770	3193	13580	20970	76110	8527	8548	15290	6195	102300	20300	31530	28220	39620	41590
Com_155_pos	6-Hydroxymelatonin	6-羟基褪黑素	C13H16N2O3	248.278	18.45	Alkaloids and derivatives	Phenolamides	生物碱及其衍生物	酚胺	"2208-41-5"	HMDB0004081	C05643		63510	91520	116800	133300	102300	183300	151100	170200	165100	73990	217300	110500	76110	127000	131400	74270	116200	156900	128200	136200	154100	138900	115200	112900	189000	145700	86240	183300	128900	100200	150800	116500	212300	169400
Com_156_pos	6-Aminohexanoate	6-氨基己酸	C6H13NO2	131.173	2.09	Organic Acid And Its Derivatives	Organic Acid And Its Derivatives	有机酸及其衍生物	有机酸及其衍生物	"60-32-2"	HMDB0001901	C02378		274100	878800	1358000	564900	42210	215000	1026000	26950	3261000	3513000	18250	373900	103800	101300	820100	439700	765400	2186000	304800	311700	59730	80440	1927000	1372000	11510	548700	5561000	7352000	456000	91670	518600	550500	545000	503600
Com_157_pos	5-Methoxyindole-3-acetic acid	5-甲氧基吲哚-3-乙酸	C11H11NO3	205.21	4.87	Organoheterocyclic compounds	Indole And Its Derivatives	有机杂环化合物	吲哚及其衍生物	"3471-31-6"	HMDB0004096	C05660		12040	43590	36850	28830	5778	20520	35300	1401	52890	76870	5661	8438	4667	6490	35930	29930	15400	39370	10150	13090	2412	5337	44350	25570	5960	16760	38540	125300	30790	3231	22530	18830	22960	25670
Com_158_pos	5-Hydroxylysine	5-羟基赖氨酸	C6H14N2O3	162.19	0.72	Amino Acid And Its Derivatives	Amino Acid And Its Derivatives	氨基酸及其衍生物	氨基酸及其衍生物	"13204-98-3"				5691	13450	7535	12420	3540	2844	9557	8067	11090	61270	7661	17260	5592	6647	19870	12300	9310	30250	5775	16360	9180	8495	10720	61990	7609	12980	8856	24780	22160	6562	12010	8422	13950	9023
Com_159_pos	5-Aminopentanoate	5-氨基戊酸	C5H11NO2	117.146	0.96	Organic Acid And Its Derivatives	Organic Acid And Its Derivatives	有机酸及其衍生物	有机酸及其衍生物	"660-88-8"	HMDB0003355	C00431		27460	19380	58170	10410	59180	15610	14580	48897	23330	2963000	14980	166000	16180	169100	45870	74270	43010	143800	82080	52076	375300	55236	12630	35550	60310	17250	65802	49000	155100	52800	159600	147100	157200	140900
Com_160_pos	5-Aminolevulinate	5-氨基乙酰丙酸	C5H9NO3	131.13	2.07	Organic Acid And Its Derivatives	Organic Acid And Its Derivatives	有机酸及其衍生物	有机酸及其衍生物	"106-60-5"	HMDB0001149	C00430		17820	55070	72760	30970	4641	11150	46180	6080	131400	109100	18213	19810	26499	4396	44132	27640	29090	80300	8108	11520	23432	20015	63130	56000	32613	22530	189700	298300	23250	4162	45340	32440	31840	31660
Com_161_pos	3-Nitro-L-Tyrosine	3-硝基-L-酪氨酸	C9H10N2O5	226.186	8.98	Amino Acid And Its Derivatives	Amino Acid And Its Derivatives	氨基酸及其衍生物	氨基酸及其衍生物	"621-44-3"				202900	191100	206000	198300	189700	200700	183900	181700	199300	188200	191200	185800	186200	184600	179600	177600	185600	194900	186000	198700	183900	189900	184000	185100	186900	198100	196900	201300	182800	201600	196400	203000	186500	210000
Com_162_pos	3-Methoxytyramine	3-甲氧酪胺	C9H13NO2	167.205	18.4	Alkaloids and derivatives	Phenolamides	生物碱及其衍生物	酚胺	"554-52-9"	HMDB0000022	C05587		13260	12430	13960	13590	11890	16930	12470	9458	12670	14430	11290	7594	9626	8061	8696	11120	15690	6621	15570	8108	13600	17590	8535	12600	14600	16280	10210	14400	14030	10970	9812	13610	8970	8844
Com_163_pos	3-Guanidinopropanoate	3-胍基丙酸	C4H9N3O2	131.133	0.9	Organic Acid And Its Derivatives	Organic Acid And Its Derivatives	有机酸及其衍生物	有机酸及其衍生物	"353-09-3"	HMDB0013222	C03065		54900	65396	118400	59140	14130	47170	62090	22706	80711	216208	80600	45260	111300	52105	117157	27070	84560	123842	21660	63250	86900	73660	71350	88118	147100	38070	131100	241244	110956	32600	93270	51700	77630	54260
Com_164_pos	3'-Adenylic acid	腺苷-3'-磷酸	C10H14N5O7P	347.221	5.13	Nucleotide And Its Derivates	Nucleotide And Its Derivates	核苷酸及其衍生物	核苷酸及其衍生物	"84-21-9"	HMDB0003540	C01367		10730	4257	43770	4976	6273	8478	2849	8967	4362	17940	6469	3277	7049	4365	9255	11050	5747	22500	4907	3622	3226	3770	9239	16340	8349	9338	59100	43480	80890	1809	6049	13520	12210	10180
Com_165_pos	2-Methylbutyroylcarnitine	2-甲基丁酰肉毒碱	C12H23NO4	245.315	5.45	Lipids	Fatty Acyls	脂质	脂肪酰类	"31023-25-3"	HMDB0000378		LMFA07070034	175200	169500	244500	134951	62844	210700	107500	52498	351400	887800	59686	235900	82683	69563	115800	259500	112200	923300	120600	86410	74890	86182	77810	479500	59465	291300	203200	716400	926000	63180	152800	160300	187400	170000
Com_166_pos	2-Deoxy-D-galactose	2-脱氧-D-半乳糖	C6H12O5	164.156	0.69	Carbohydrates And Its Derivatives	Carbohydrates And Its Derivatives	糖类及其衍生物	糖类及其衍生物	"1949-89-9"	HMDB0012327	C02781		43250	34230	59200	31890	41780	40580	49590	52140	50040	60710	47253	43390	35450	67930	111500	63520	70560	109700	57590	66480	24830	46340	53260	81160	72020	43380	129900	34510	44690	46460	44490	56730	55930	65370
Com_167_pos	2-Aminooctanoic acid	2-氨基辛酸	C8H17NO2	159.226	1.03	Organic Acid And Its Derivatives	Organic Acid And Its Derivatives	有机酸及其衍生物	有机酸及其衍生物	"2187-07-7"	HMDB0000991			392800	135600	104400	34520	42910	63430	97190	11180	316600	315800	8156	88220	36680	43950	237600	222300	91890	132300	251000	67480	170100	97500	168600	277300	4899	46510	217500	886700	90710	9635	138100	147800	156200	143800
Com_168_pos	L-2-Aminoadipic acid	氨基己二酸	C6H11NO4	161.156	0.91	Organic Acid And Its Derivatives	Organic Acid And Its Derivatives	有机酸及其衍生物	有机酸及其衍生物	"542-32-5"	HMDB0302754	C00956		25780	54855	74250	65660	103900	33860	48640	41559	64125	119305	105500	54150	41620	97320	91464	78712	71687	86431	68920	38900	109800	78260	67367	99331	120900	48600	126500	129012	87727	79450	66390	80850	69400	59800
Com_169_pos	2,6-Dimethylaniline	2,6-二甲基苯胺	C8H11N	121.18	4.07	Amines	Amines	胺类	胺类	"87-62-7"	HMDB0060677	C11004		13310	39050	57080	23460	8626	16700	40810	8824	66340	105200	3586	15480	4402	5042	46860	29100	21630	49850	14360	11650	11406	5205	48600	28710	17862	13490	84120	135800	27030	3261	28740	30770	24070	23020
Com_170_pos	2-(Formylamino)Benzoic Acid	2-(甲酰氨基)苯甲酸	C8H7NO3	164.138	4.07	Organic Acid And Its Derivatives	Benzoic Acid And Its Derivatives	有机酸及其衍生物	苯甲酸及其衍生物	"3342-77-6"	HMDB0004089	C05653		711700	2497000	3284000	1545000	213300	731100	2605000	59950	4599000	6984000	109400	915400	310300	268800	2607000	1596000	1273000	3122000	894600	671700	117200	221600	2846000	1854000	25630	835200	5602000	8608000	1839000	268700	1663000	1566000	1634000	1602000
Com_171_pos	2-(Dimethylamino)Guanosine	二甲基鸟苷	C12H17N5O5	311.294	4.57	Nucleotide And Its Derivates	Nucleotide And Its Derivates	核苷酸及其衍生物	核苷酸及其衍生物	"2140-67-2"	HMDB0004824			326300	351900	363800	174800	63700	143100	171600	19540	409200	1115000	9785	325200	74330	55230	380900	243200	346000	786000	190000	208400	19240	122300	206400	581100	8361	284900	473200	1261000	283700	135200	270400	247900	242900	281300
Com_172_pos	2-(3,4-dimethoxyphenyl)ethanamine	2-(3,4-二甲氧基苯基)乙胺	C10H15NO2	181.232	1.81	Amines	Amines	胺类	胺类	"120-20-7"	HMDB0041806			148700	327500	419200	200200	30150	113900	338600	10460	983300	1883000	14290	165000	40800	43260	405200	203400	260200	1664000	136600	131000	64630	42930	507300	1172000	6292	686100	1914000	5309000	270000	51420	208900	219800	222200	193700
Com_173_pos	1-Stearoyl-Sn-Glycerol-3-Phosphocholine	1-硬脂酰-SN-甘油-3-磷酰胆碱	C26H54NO7P	523.683	13.78	Lipids	Glycerophospholipids	脂质	甘油磷脂	"19420-57-6"	HMDB0010384	C04230	LMGP01050026	5030000	1536000	1953000	1318000	601000	798400	1335000	318800	2261000	3340000	264900	2890000	1587000	3884000	5155000	3718000	4587000	242700	1881000	2841000	14450	2305000	2488000	9718000	57690	2965000	3401000	2058000	189300000	6591000	8721000	9543000	9286000	9107000
Com_174_pos	1-Palmitoyl-Sn-Glycero-3-Phosphocholine	1-十六酰-SN-丙三醇-磷酸胆碱	C24H50NO7P	495.63	12.52	Lipids	Glycerophospholipids	脂质	甘油磷脂	"17364-16-8"	HMDB0010382	C04230	LMGP01050018	9041000	8570000	3505000	3335000	1867000	1574000	6659000	1327000	7770000	15050000	971900	7758000	4851000	13070000	13980000	14770000	21300000	2409000	6073000	9445000	78350	11470000	10210000	31120000	158500	7711000	59260000	4934000	349700000	47080000	32160000	34790000	33690000	34520000
Com_175_pos	1-Oleoyl-Sn-Glycero-3-Phosphocholine	油酰磷酸胆碱	C26H52NO7P	521.667	12.82	Lipids	Glycerophospholipids	脂质	甘油磷脂	"19420-56-5"	HMDB0002815	C03916	LMGP01050032	1889000	1540000	1569000	856700	557300	353300	1471000	446100	2436000	4296000	135800	2942000	778900	1901000	5504000	5257000	5576000	524800	1613000	1348000	17530	2414000	1344000	7194000	40800	2420000	10680000	2488000	102900000	14740000	5988000	6447000	6219000	6263000
Com_176_pos	1-Methyluric acid	1-甲基尿酸	C6H6N4O3	182.137	7.86	Organic Acid And Its Derivatives	Organic Acid And Its Derivatives	有机酸及其衍生物	有机酸及其衍生物	"708-79-2"	HMDB0003099	C16359		400800	373300	379600	365800	359900	358800	366900	365200	343900	361000	377000	359300	351300	347500	356600	364900	360500	343300	346700	349600	335200	370000	321000	358000	343300	364100	372700	357400	363600	378900	339000	349500	383300	380900
Com_177_pos	1-Methylnicotinamide	1-甲基烟酰胺	C7H9N2O+	137.159	2.68	Organoheterocyclic compounds	Pyridine And Its Derivatives	有机杂环化合物	吡啶及其衍生物	"3106-60-3"	HMDB0000699	C02918		1000000	1313000	2600000	205300	275800	1465000	1452000	165500	3531000	102900	111300	647400	834500	685700	378800	691600	217200	3977000	528200	572600	1099000	690700	94470	1035000	218000	2387000	6167000	1687000	290600	741200	695700	775000	779300	657900
Com_178_pos	1-Methylguanine	1-甲基鸟嘌呤	C6H7N5O	165.153	4.03	Nucleotide And Its Derivates	Nucleotide And Its Derivates	核苷酸及其衍生物	核苷酸及其衍生物	"938-85-2"	HMDB0003282	C04152		80290	66090	87090	45350	18070	76010	38160	16981	72781	216676	5225	85930	28160	35820	109100	68800	81370	155931	59290	51066	25187	27470	61712	103794	4401	101708	82401	239970	102300	40878	61730	68440	71510	72400
Com_179_pos	1-Methyladenosine	1-甲基腺苷	C11H15N5O4	281.268	13.5	Nucleotide And Its Derivates	Nucleotide And Its Derivates	核苷酸及其衍生物	核苷酸及其衍生物	"15763-06-1"	HMDB0003331	C02494		3376	2605	5269	3550	2613	3637	2256	7434	11414	3789	6370	5245	4712	6429	3040	8442	2431	6601	2370	5369	4263	2668	3898	5194	3514	4162	5824	16086	5151	5298	4146	5816	2866	4066
Com_180_pos	Nandrolone	19-去甲睾酮	C18H26O2	274.398	9.45	Lipids	Steroids Hormones	脂质	类固醇激素	"434-22-0"	HMDB0002725	C07254	LMST02010044	1382000	758300	1051000	1001000	765200	963100	1223000	1182000	1094000	649400	1318000	806000	1495000	3064000	1015000	601600	913800	690800	893700	1617000	1533000	1408000	874300	1203000	1507000	1666000	1096000	768000	3196000	1641000	1238000	1205000	1249000	1248000
Com_181_pos	16alpha-Hydroxytestosterone	16α-羟睾甾酮	C19H28O3	304.424	15.01	Lipids	Steroids Hormones	脂质	类固醇激素	"63-01-4"		C14600		86340	24220	40610	34330	13190	21080	33690	57130	20160	217000	7221	56880	17440	29250	108800	99920	74370	26250	26200	33690	2811	16670	33620	88410	7028	48940	62660	139000	814200	73600	71410	108200	102200	79830
Com_182_pos	10E,12Z-Octadecadienoic acid	10E,12Z-十八碳二烯酸	C18H32O2	280.445	14.42	Lipids	Fatty Acyls	脂质	脂肪酰类	"2420-56-6"	HMDB0005048		LMFA01030125	8059	13940	11927	11690	7816	12380	4171	6542	15060	12890	8463	5201	7064	20890	10990	15410	19630	43480	9301	17270	2636	20290	5935	4123	7392	15890	10530	8626	36070	29770	8538	12290	10580	12000
Com_183_pos	1,4-Dihydro-1-Methyl-4-Oxo-3-Pyridinecarboxamide	1,4-二氢-1-甲基-4-氧代-3-吡啶甲酰胺	C7H8N2O2	152.151	1.69	Organoheterocyclic compounds	Pyridine And Its Derivatives	有机杂环化合物	吡啶及其衍生物	"769-49-3"	HMDB0004194	C05843		2098000	1384000	2298000	1417000	372200	737400	88630	36110	1589000	18000000	49345	2503000	65170	372600	5848000	2968000	4425000	32680000	1651000	2416000	257800	615400	2789000	20160000	11660	9863000	7138000	61050000	3743000	999200	1983000	2026000	2087000	1862000
Com_184_pos	1-(4-Methoxyphenyl)-2-propanone	1-(4-甲氧基苯基)-2-丙酮	C10H12O2	164.201	1.81	Organooxygen compounds	Ketones	有机氧化合物	酮类	"122-84-9"	HMDB0032891			81610	191900	268700	162000	21650	75710	240300	4710	641600	1215000	4676	109000	16010	41850	237900	114300	176800	970000	93300	95750	44090	28750	348600	742600	6263	455200	1195000	2999000	171400	32490	151700	139900	153600	138900
Com_185_pos	Isobutyrylglycine	2-(异丁基氨基)乙酸	C6H11NO3	145.156	0.63	Organic Acid And Its Derivatives	Organic Acid And Its Derivatives	有机酸及其衍生物	有机酸及其衍生物	"15926-18-8"	HMDB0000730			2263000	1612000	2144000	972000	628500	3628000	1035000	321800	5167000	4136000	340500	2037000	1283000	884800	1912000	3629000	1706000	7606000	2072000	1978000	744700	1336000	731600	1912000	486300	3347000	2713000	7818000	911100	1271000	1861000	1779000	1724000	1884000
Com_186_pos	Alpha-Linolenic acid	α-亚麻酸	C18H30O2	278.435	12.64	Lipids	Fatty Acyls	脂质	脂肪酰类	"463-40-1"	HMDB0001388	C06427	LMFA01030152	245500	116500	288600	284400	35800	284900	73760	67800	383000	1191000	15620	450100	140500	121500	4795000	122900	133300	1454000	237600	567100	67960	388200	85430	1015000	34400	492200	186300	2272000	1237000	182100	462500	496700	457500	474700
Com_187_pos	Phloretate	对羟基苯丙酸	C9H10O3	166.177	4.05	Lipids	Fatty Acyls	脂质	脂肪酰类	"501-97-3"	HMDB0002199	C01744		507800	1660000	2234000	858900	98530	481900	1750000	134700	3015000	4400000	215700	636600	120700	169200	1811000	1193000	985300	1985000	589300	843000	61620	190500	1866000	1247000	65771	566700	3427000	5685000	1234000	311000	944100	1022000	1114000	963100
Com_188_pos	2-Piperidinone	2-哌啶酮	C5H9NO	99.132	4.15	Organoheterocyclic compounds	Piperidines	有机杂环化合物	哌啶类	"675-20-7"	HMDB0011749			47368	22230	122900	19170	66370	61380	425900	22060	147600	524800	37284	220400	75370	60760	12930	293700	87250	63660	108100	62327	51650	61145	35560	98995	14270	90680	96360	93280	51430	52276	123300	86070	74930	86000
Com_189_pos	Sphinganine	鞘氨醇	C18H39NO2	301.513	10.37	Lipids	Sphingolipids	脂质	鞘脂	"764-22-7"	HMDB0000269	C00836	LMSP01020001	1282000	619200	834300	1035000	401500	742100	1127000	1003000	1004000	477800	1281000	739700	1431000	2417000	1104000	431600	542300	128700	739900	1412000	384600	1157000	676000	1147000	1034000	873100	656700	413500	1426000	914700	975200	868800	938400	901400
Com_190_pos	3-Methylindole	3-甲基吲哚	C9H9N	131.177	4.87	Organoheterocyclic compounds	Indole And Its Derivatives	有机杂环化合物	吲哚及其衍生物	"83-34-1"	HMDB0000466	C08313		65030	189600	167300	97190	23530	50860	154200	11960	270100	352100	4520	47950	26960	29990	169600	108700	81710	206700	61340	40270	10440	59840	217600	126000	2245	111000	196600	608900	136400	22340	104300	101000	110300	104400
Com_191_pos	Nebularine	9-(β-D-呋喃核糖)嘌呤	C10H12N4O4	252.227	9.81	Nucleotide And Its Derivates	Nucleotide And Its Derivates	核苷酸及其衍生物	核苷酸及其衍生物	"550-33-4"	HMDB0029956	C01736		16710	17010	18410	22650	16980	19130	20390	20240	19580	14580	15380	17450	16270	16570	17070	23460	10610	18050	17080	8875	13140	20990	11010	11950	14430	16690	17220	19210	21010	19680	10760	19290	20370	18210
Com_192_pos	All-cis-4,7,10,13,16-docosapentaenoic acid	二十二碳五烯酸	C22H34O2	330.504	13.78	Lipids	Fatty Acyls	脂质	脂肪酰类	"25182-74-5"	HMDB0001976		LMFA04000064	74080	10220	38590	56130	4829	10630	18702	9760	14800	128100	7032	42170	8857	11400	188800	13710	8490	88010	23060	26080	11286	16114	32330	94950	5806	27980	8045	169100	81450	13290	27950	48380	29860	26270
Com_193_pos	3-O-Feruloylquinic acid	3-O-阿魏酰奎宁酸	C17H20O9	368.335	18.11	Organic Acid And Its Derivatives	Organic Acid And Its Derivatives	有机酸及其衍生物	有机酸及其衍生物	"1899-29-2"	HMDB0030669	C02572		5772	6348	12920	13690	9181	8924	6270	10070	10510	5118	7064	12490	10470	7105	7704	7914	13190	4838	9374	8620	7999	8353	12000	7342	6886	12870	4228	17370	9504	5462	11640	5221	11190	15000
Com_194_pos	11-Ketoetiocholanolone	11-酮本胆烷醇酮	C19H28O3	304.424	15.04	Lipids	Steroids Hormones	脂质	类固醇激素	"739-27-5"	HMDB0006031	C14552	LMST02020087	140300	45270	50820	47500	19350	13310	59790	47916	39900	304800	33088	73980	19730	35320	147200	162700	82820	66870	37290	38310	18710	26910	76740	140500	9870	74510	74460	204600	1132000	99340	107800	169400	174300	109800
Com_195_pos	Tris(2-carboxyethyl)phosphine	三(2-羧乙基)膦	C9H15O6P	250.19	18.23	Organic Acid And Its Derivatives	Organic Acid And Its Derivatives	有机酸及其衍生物	有机酸及其衍生物	"5961-85-3"	HMDB0247005			41750	40520	43310	41300	40760	31740	38980	40190	41220	36660	34730	39210	39440	36260	38430	44120	31680	41450	38920	31930	35520	39290	32610	29240	32750	40710	41140	40040	38640	41160	32710	38670	44520	40710
Com_196_pos	beta amino butyric acid	β-氨基丁酸	C4H9NO2	103.12	0.98	Amino Acid And Its Derivatives	Amino Acid And Its Derivatives	氨基酸及其衍生物	氨基酸及其衍生物	"541-48-0"				478300	94860	126800	38650	78180	47450	31780	11630	51090	2047000	30974	127600	12590	109900	205100	205700	1184000	157600	146800	64460	45045	29730	53560	63830	24800	408500	987800	158900	343200	38050	205800	211300	185900	188500
Com_197_pos	Phe-Phe	L-苯丙氨酸-L-苯丙氨酸	C18H20N2O3	312.363	6.51	Amino Acid And Its Derivatives	Amino Acid And Its Derivatives	氨基酸及其衍生物	氨基酸及其衍生物	"2577-40-4"	HMDB0013302			11980	10480	2120000	12190	12570	9277	31920	10670	13900	13030	68570	8030	10300	10640	11820	12290	11890	9592	11830	11220	13450	9372	14910	12350	11670	12150	2333000	13650	13210	11490	143600	138600	131600	141100
Com_198_pos	4-Acetamidobutanoate	4-乙酰氨基丁酸	C6H11NO3	145.156	1.03	Organic Acid And Its Derivatives	Organic Acid And Its Derivatives	有机酸及其衍生物	有机酸及其衍生物	"3025-96-5"	HMDB0003681	C02946		54043	79930	185603	55490	38880	58450	87610	49480	45380	504391	38151	82662	85190	130900	40000	165600	97137	109137	68390	80573	84856	161100	57268	92849	58808	93380	291620	90820	124500	65953	82650	126300	87680	80580
Com_199_pos	Val-Ser	缬氨酰-丝氨酸	C8H16N2O4	204.224	1.01	Amino Acid And Its Derivatives	Amino Acid And Its Derivatives	氨基酸及其衍生物	氨基酸及其衍生物	"13588-94-8"	HMDB0029136			8648	10290	311500	20152	12410	7450	376100	57504	15580	24440	35510	5388	3971	9597	13130	7752	6652	4902	6482	13754	6629	6771	17760	16490	6855	5319	972200	31782	20370	12490	59880	50470	41360	64090
Com_200_pos	trans-3-Hydroxy-L-proline	反-3-羟基-L-脯氨酸	C5H9NO3	131.13	2.14	Amino Acid And Its Derivatives	Amino Acid And Its Derivatives	氨基酸及其衍生物	氨基酸及其衍生物	"4298-08-2"	HMDB0059659	C05147		160700	627100	1333000	433400	45910	159500	296346	14795	1317000	1394000	17480	246100	83310	46480	362900	355100	333300	963400	216700	88120	27090	58800	1011000	630200	13022	214000	2307000	3069000	459800	54740	426100	457400	440700	423200
Com_201_pos	O-Acetyl-L-homoserine	O-乙酰基-L-高丝氨酸	C6H11NO4	161.16	1	Amino Acid And Its Derivatives	Amino Acid And Its Derivatives	氨基酸及其衍生物	氨基酸及其衍生物		HMDB0029423	C01077		1701000	827300	1311000	1707000	654700	1235000	831100	245698	1172000	4957000	323200	1066000	603500	381600	1784000	873100	1504000	944300	1409000	1482000	559100	594800	1400000	1690000	191337	1005000	524800	1942000	1820000	664600	1548000	1691000	1503000	1689000
Com_202_pos	NG,NG-Dimethyl-L-arginine	N,N-二甲基精氨酸	C8H18N4O2	202.254	0.93	Amino Acid And Its Derivatives	Amino Acid And Its Derivatives	氨基酸及其衍生物	氨基酸及其衍生物	"30315-93-6"	HMDB0001539	C03626		123000	25760	202500	129600	25950	89400	9066	14292	164600	3056000	30374	133300	13260	8504	358200	141900	123100	219100	57400	64630	5739	21480	43370	320400	70697	251100	94980	949100	293100	15460	358800	267900	386800	367900
Com_203_pos	2-Phenylglycine	DL-苯甘氨酸	C8H9NO2	151.163	2.78	Amino Acid And Its Derivatives	Amino Acid And Its Derivatives	氨基酸及其衍生物	氨基酸及其衍生物	"2835-06-5"	HMDB0002210			1420000	2179000	2689000	180300	512000	2173000	3135000	444700	6085000	165900	185400	955100	1401000	1275000	488300	998600	232000	4789000	633200	411300	1441000	1222000	208800	1470000	223400	3088000	11190000	2097000	436900	977300	1054000	1122000	1051000	857200
Com_204_pos	N-Acetyl-L-leucine	N-乙酰-L-亮氨酸	C8H15NO3	173.21	1.04	Amino Acid And Its Derivatives	Amino Acid And Its Derivatives	氨基酸及其衍生物	氨基酸及其衍生物	"1188-21-2"	HMDB0011756	C02710		20534	29750	26592	20584	25800	24953	20530	39500	27337	19380	17664	22390	20083	30280	16630	35130	20019	22574	22637	16880	26530	13000	23533	22650	31330	18520	30929	27400	18280	17590	26060	32550	26020	27200
Com_205_pos	N-Acetyl-L-histidine	N-乙酰-L-组氨酸	C8H11N3O3	197.191	1	Amino Acid And Its Derivatives	Amino Acid And Its Derivatives	氨基酸及其衍生物	氨基酸及其衍生物	"2497-02-1"	HMDB0032055	C02997		18590	14620	16960	14630	6388	14447	10970	10300	9085	39700	14118	13273	14622	13279	12160	23700	24890	22390	14600	37320	6833	15803	10830	25430	16460	31300	25270	15710	15340	14360	16910	17270	12770	6730
Com_206_pos	N6-Succinyl Adenosine	N6-琥珀酰腺苷	C14H17N5O8	383.313	4.54	Nucleotide And Its Derivates	Nucleotide And Its Derivates	核苷酸及其衍生物	核苷酸及其衍生物	"4542-23-8"	HMDB0255303			89280	172900	60560	78500	23830	32130	39910	16520	109700	581100	13180	104100	29290	51040	247400	114300	130100	175200	61470	107100	15960	40160	40390	153300	11620	131400	134200	395200	157600	58430	102200	95830	95080	90100
Com_207_pos	2-Hydroxy-6-Aminopurine	2-羟基-6-氨基嘌呤	C5H5N5O	151.126	2.76	Nucleotide And Its Derivates	Nucleotide And Its Derivates	核苷酸及其衍生物	核苷酸及其衍生物	"3373-53-3"	HMDB0000403			1213000	1820000	2469000	122800	374100	1680000	2621000	348400	3559000	134600	155000	811300	1148000	1053000	375700	794700	194700	3632000	512400	342600	1222000	978900	146900	1208000	174200	2660000	8970000	1660000	370100	824000	875900	958500	916500	650000
Com_208_pos	L-Valine	L-缬氨酸	C5H11NO2	117.146	1.2	Amino Acid And Its Derivatives	Amino Acid And Its Derivatives	氨基酸及其衍生物	氨基酸及其衍生物	"72-18-4"	HMDB0000883	C00183		89400	256600	360700	228700	29900	83120	181700	15500	497200	562700	10990	141200	48750	17950	290900	172400	156900	362000	109900	91750	30950	31090	380600	262200	13354	111200	718600	1282000	192000	35770	197000	174800	190700	192500
Com_209_pos	Hypoxanthine-9-beta-D-Arabinofuranoside	阿糖肌苷	C10H12N4O5	268.226	2.58	Nucleotide And Its Derivates	Nucleotide And Its Derivates	核苷酸及其衍生物	核苷酸及其衍生物	"7013-16-3"				1019000	1563000	2515000	244900	389000	2355000	1959000	198700	4930000	122000	117400	961000	1086000	814000	428600	827200	278800	6518000	702500	711600	1365000	760500	84560	1371000	250900	3165000	7511000	2322000	348500	826400	912400	919800	1202000	978300
Com_210_pos	Cholesterol	胆固醇	C27H46O	386.654	11.2	Lipids	Steroids Hormones	脂质	类固醇激素	"57-88-5"	HMDB0000067	C00187	LMST01010001	74030	50470	54300	53700	64050	84320	34160	27800	23570	26010	26670	23440	26950	26620	18850	31230	30050	38900	38120	77930	32360	36470	39540	39570	35520	64210	24700	63830	59380	34780	43170	43990	36950	43930
Com_211_pos	Tetraethylammonium fluoride dihydrate	胞嘧啶核苷	C8H24FNO2	185.28	1.04	Nucleotide And Its Derivates	Nucleotide And Its Derivates	核苷酸及其衍生物	核苷酸及其衍生物	"63123-01-3"				16950	7664	18250	5119	3864	33190	11190	4679	6912	6340	21760	9978	27510	4123	6137	7037	7057	13110	11812	9720	57670	111400	4677	8906	8697	2939	15621	5071	8559	3108	17660	17440	21420	9133
Com_212_pos	5'-Deoxy-5'-(methylthio)adenosine	5-脱氧-5-甲硫腺苷	C11H15N5O3S	297.333	4.91	Nucleotide And Its Derivates	Nucleotide And Its Derivates	核苷酸及其衍生物	核苷酸及其衍生物	"2457-80-9"	HMDB0001173	C00170		13080	35300	15800	13580	9454	13020	15950	9711	20700	9977	7561	10130	12160	5563	7443	21590	4369	4444	6404	15040	11934	13560	15810	19320	7216	9162	13860	7742	26218	12900	17310	13650	10150	7462
Com_213_pos	Sedoheptulose Anhydride	景天庚酮糖	C7H12O6	192.167	10.15	Carbohydrates And Its Derivatives	Carbohydrates And Its Derivatives	糖类及其衍生物	糖类及其衍生物	"469-90-9"				613300	621100	620700	624600	619200	638100	614000	560600	596900	631200	668700	620500	649000	638900	589100	554200	550100	622700	652900	604600	577900	561000	611000	601900	616000	578100	602400	591600	594900	672900	622100	606500	645100	634000
Com_214_pos	S-Methyl-L-cysteine	S-甲基-L-半胱氨酸	C4H9NO2S	135.185	1.04	Amino Acid And Its Derivatives	Amino Acid And Its Derivatives	氨基酸及其衍生物	氨基酸及其衍生物	"1187-84-4"	HMDB0302211	C22040		47500	14430	24470	31670	19530	19940	12960	8937	43340	48480	7279	45960	11130	9315	81020	53550	53510	130200	27350	22700	19680	14040	27240	58790	22916	164800	19630	111800	89450	21320	28680	32130	41420	25680
Com_215_pos	Adenine	腺嘌呤	C5H5N5	135.127	1.032	Nucleotide And Its Derivates	Nucleotide And Its Derivates	核苷酸及其衍生物	核苷酸及其衍生物	"73-24-5"	HMDB0000034	C00147		79040	23710	39860	32810	24810	21190	19310	15770	39580	27280	16190	47890	21080	24360	97140	64140	57170	87780	35820	15600	18550	9597	23820	61360	17760	170500	20020	108900	121600	24160	36820	27860	50120	51050
Com_216_pos	Dopamine	多巴胺	C8H11NO2	153.18	1.5	Alkaloids and derivatives	Phenolamides	生物碱及其衍生物	酚胺	"51-61-6"	HMDB0000073	C03758		67350	58920	92300	61050	15290	34390	36474	9297	13970	278415	6444	71400	5859	18334	144300	82490	91401	178338	51090	59500	33521	19720	77740	249125	7544	196602	113285	442266	151900	26751	72600	56060	76920	66720
Com_217_pos	Oxaceprol	N-乙酰-L-4-羟基脯氨酸	C7H11NO4	173.17	1.5	Amino Acid And Its Derivatives	Amino Acid And Its Derivatives	氨基酸及其衍生物	氨基酸及其衍生物	"33996-33-7"				26220	8896	5925	5862	14280	10620	9757	18124	5844	8919	10610	8963	6156	16138	18870	20710	5785	15875	13520	5943	17041	12860	21640	15811	22350	19152	16802	21302	9364	17220	53110	43930	53550	44400
Com_218_pos	Choline	胆碱	C5H14NO+	104.17	0.83	Amines	Cholines	胺类	胆碱类	"62-49-7"	HMDB0000097	C00114		12090000	19530000	10320000	12510000	8081000	9083000	10890000	2536000	20240000	51380000	2348000	14620000	4844000	5661000	23570000	22090000	19960000	17250000	13280000	14860000	5129000	11480000	28280000	19710000	1665000	14330000	19630000	19870000	37110000	15010000	17050000	16710000	17080000	17420000
Com_219_pos	D-Panthenol	D-泛醇	C9H19NO4	205.25	4.65	Lipids	Fatty Acyls	脂质	脂肪酰类	"81-13-0"	HMDB0304820	C05944	LMFA08020198	23440	16880	21900	18038	18690	5367	16230	6650	57010	81700	17180	19770	21660	25640	32220	23510	13580	7211	17010	23740	19250	10810	10490	25250	10030	29320	27880	4850	36787	14940	23120	19710	28720	33960
Com_220_pos	Acetylcholine	乙酰胆碱	C7H16NO2+	146.207	1.02	Amines	Cholines	胺类	胆碱类	"51-84-3"	HMDB0000895	C01996		213800	329600	338000	230500	117400	193800	332400	56410	296600	1523000	59740	254700	94620	109000	289900	213200	323300	592900	158000	263700	155200	90670	416000	537600	65240	257800	369100	1037000	378300	97200	316900	334200	308300	303800
Com_221_pos	Valpromide	丙戊酰胺	C8H17NO	143.23	8.38	Organic Acid And Its Derivatives	Organic Acid And Its Derivatives	有机酸及其衍生物	有机酸及其衍生物	"2430-27-5"	HMDB0259756			21500	22140	20490	26430	24340	23270	21780	21240	23970	22150	23240	21810	23810	22790	23810	19140	19620	27370	14050	18960	26950	22510	20660	18920	22070	20310	22950	22650	17740	19380	21810	20620	24670	22130
Com_222_pos	O-Acetyl-L-carnitine	乙酰基-L-肉碱	C9H17NO4	203.236	1.45	Lipids	Carnitine	脂质	肉碱类	"3040-38-8"	HMDB0240773	C02571	LMFA07070060	920500	1090000	728800	465200	191100	379100	638400	124300	924600	1258000	111700	541900	390700	270800	564900	976400	1144000	1736000	859400	1118000	737700	354000	254300	696300	97140	2211000	1272000	2380000	1110000	651600	525100	730900	614800	553600
Com_223_pos	Ethyl chrysanthemumate	菊酸乙酯	C12H20O2	196.29	1.18	Lipids	Prenol lipids	脂质	孕烯醇酮酯	"97-41-6"				468600	1163000	1415000	476800	252500	518500	754200	448200	999600	1636000	1861000	1728000	1427000	1054000	1137000	492400	332200	684000	469700	606800	468200	332000	843800	906100	242200	401400	1065000	738200	942400	582100	917800	925200	955700	1054000
Com_224_pos	Cortisone	可的松	C21H28O5	360.44	8.43	Others	Others	其它	其它	"53-06-5"	HMDB0002802	C00762	LMST02030090	2311	15361	9192	8607	5546	7007	6479	7175	11266	10860	6653	8468	8041	6300	2095	3407	4830	5137	2158	2639	9614	5499	2559	14250	6930	3668	7563	17560	6527	5433	3228	3388	3846	2722
Com_225_pos	Methylguanidine	1-甲基胍	C2H7N3	73.1	0.88	Organic Acid And Its Derivatives	Organic Acid And Its Derivatives	有机酸及其衍生物	有机酸及其衍生物	"471-29-4"	HMDB0001522	C02294		10650	18110	29660	15540	4368	7630	7200	5979	18520	38630	7295	9556	5153	6141	16930	8637	11640	22660	5575	7175	4179	6783	31160	14440	6014	15620	41840	72790	25250	7087	16590	9956	9265	17620
Com_226_pos	Tubercidin	杀结核菌素	C11H14N4O4	266.25	2.153	Others	Others	其它	其它	"69-33-0"	HMDB0259318			47190	40440	47220	33920	13820	37050	33720	5721	100700	177900	2375	63830	7188	19770	98450	85850	68730	494200	43140	55000	24280	29250	55880	315900	4922	227300	139000	797500	71110	28990	53310	49310	47270	42080
Com_227_pos	Thiamine	硫胺素	C12H17N4OS+	265.35	0.81	Vitamins	Vitamins	维生素	维生素	"70-16-6"	HMDB0000235	C00378		12190	20030	53540	7082	11270	27480	17720	12640	38830	30670	3084	13520	17960	27170	21350	15300	24680	33070	21110	21670	14410	16370	34070	22490	7203	36190	93180	41370	14910	4600	27360	12520	24520	29300
Com_228_pos	L-Lysine	L-赖氨酸	C6H14N2O2	146.19	0.74	Amino Acid And Its Derivatives	Amino Acid And Its Derivatives	氨基酸及其衍生物	氨基酸及其衍生物	"56-87-1"	HMDB0000182	C00047		2012000	3480000	5394000	3551000	572800	1822000	2787000	109900	5689000	14570000	111700	2728000	497800	403700	7840000	4100000	3172000	4222000	1732000	1658000	149900	717300	7357000	5232000	41810	2247000	3906000	14590000	5328000	648100	3192000	3318000	3123000	3390000
Com_229_pos	L-Leucyl-L-Alanine	L-亮氨酸-L-丙氨酸	C9H18N2O3	202.25	3	Amino Acid And Its Derivatives	Amino Acid And Its Derivatives	氨基酸及其衍生物	氨基酸及其衍生物	"7298-84-2"	HMDB0028922			21194	33855	2266000	45444	19812	20474	155600	27079	28990	5162	92990	18729	21966	24473	3279	72255	2006	4108	34009	15015	5876	38854	9394	2206	13495	22333	8129000	8201	56324	19393	178600	173700	188000	176700
Com_230_pos	Trimethylamine N-oxide	三甲胺N-氧化物	C3H9NO	75.11	0.872	Amines	Amines	胺类	胺类	"1184-78-7"	HMDB0000925	C01104		38460	49830	86850	53210	117500	31330	50780	37770	91040	114500	40260	62600	48060	41590	82090	245300	107300	101000	96050	47800	70680	56300	34520	223000	36450	63920	48660	128800	20570	32820	47140	62900	52530	69000
Com_231_pos	Betaine	甜菜碱	C5H11NO2	117.15	0.907	Organic Acid And Its Derivatives	Organic Acid And Its Derivatives	有机酸及其衍生物	有机酸及其衍生物	"107-43-7"	HMDB0000043	C00719		6391000	16540000	6462000	5988000	9290000	4574000	16290000	1485000	6419000	61640000	2576000	7831000	4316000	3613000	9250000	7630000	9486000	10920000	6144000	9160000	2879000	6246000	15860000	12720000	758900	9084000	11320000	8094000	14650000	3421000	14910000	15400000	14890000	15070000
Com_232_pos	Choline Hydroxide	胆碱	C5H15NO2	121.18	0.828	Amines	Cholines	胺类	胆碱类	"123-41-1"				23150000	38590000	19780000	24010000	15220000	17160000	19930000	4894000	34540000	84400000	4962000	25440000	9565000	11110000	44100000	43330000	38370000	33430000	23970000	25870000	8907000	20460000	48650000	32570000	3193000	26460000	39760000	33510000	60130000	25090000	29470000	29550000	28940000	30950000
Com_233_pos	LysoPC 20:2	溶血磷脂酰胆碱 20:2	C28H54NO7P	547.36	13.26	Lipids	Glycerophospholipids	脂质	甘油磷脂		HMDB0010392			165900	55220	189300	71980	37790	51600	79030	23140	333600	322000	12600	172800	101200	271800	615400	418400	227300	22720	131100	97150	57030	95780	43380	335400	2575	206500	166900	364700	11040000	296300	505300	549400	561500	541500
[truncated: 269 more rows]

## Sheet: blood
ID	Name	Chinese name	Formula	Molecular Weight	RT [min]	Class I(English)	Class II(English)	Class I(Chinese)	Class II(Chinese)	CAS	HMDB ID	KEGG ID	Lipidmaps ID	all_CX001	all_CX002	all_CX003	all_CX004	all_CX005	all_CX006	all_CX007	all_CX008	all_CX009	all_CX010	all_CX011	all_CX012	all_CX013	all_CX014	all_CX015	all_EX001	all_EX002	all_EX003	all_EX004	all_EX005	all_EX006	all_EX007	all_EX008	all_EX009	all_EX010	all_EX011	all_EX012	all_EX013	all_EX014	all_EX015	all_QC1	all_QC2	all_QC3	all_QC4
[truncated: 655 more rows]
