# Supplementary material for: Integrated multi-omics analysis of the microbial profile characteristics associated with pulmonary arterial hypertension in congenital heart disease
Source: Microbiol Spectr. 2024 Oct 29;12(12):e01808-24. doi: 10.1128/spectrum.01808-24 (PMC11619245; doi:10.1128/spectrum.01808-24)
Supplement: Supplemental tables — Tables S1 to S4. [file spectrum.01808-24-s0003.xlsx]

## Sheet: Table S1
Table S1 Personal and UCG Features of Participants
Descriptive measurements	PAH-CHD（n=15）	health control（n=15）	P-Value
Age, mo; median (IQR)	22.00(2.00-88.00)	38.67(12-68)	0.07
Sex, male (%)	10(66.7%)	11(73.3%)	>0.9999
Length ,cm	76.20±21.60
Weight ,kg	9.15±5.63
Weight for length，<P25	10(66.7%)
Weight for age， <P25	12(80.0%)
Diagnosis
VSD	8(53.3%)
ASD	1(6.7%)
ASD+VSD	5(33.3%）
ASD+VSD+PDA	1(6.7%)
UCG variables
Ao,mm	11.47±2.33
AAD,mm	12.40±2.35
SOV,mm	14.93±2.96
LAD,mm	21.13±4.73
LVPW,mm	4.47±0.83
LVEDD,mm	30.20±6.59
RVD,mm	13.93±3.56
MPAD,mm	18.00±6.46
VSD,mm	10.57±2.38
PASP,mmHg	62.73±11.32
S’	9.85±1.69
CI	9.30±4.20
EF/%	68.8±5.19
FS/%	37.81±4.56
Values are median (interquartile range), n (%), or mean ± SD. Statistical significance is determined by Mann-Whitney U-test, Student’s t-test, or Fisher's exact test as appropriate. VSD, ventricle septal defect; ASD, atrial septal defect; PDA, patent ductus arteriosus; UCG, ultrasound cardiogram; Ao, Aorta; AAD, ascending aortic diameter; SOV, sinuses of valsalva diameter;LAD,left atrial diameter…

## Sheet: Table S2
Table S2 Correlations between Gut Metabolites and Clinical Parameters
	R-Value								P-values
	S’	PASP	VSD	EF	CI	Weight-for-age	Weight-for-length		S’	PASP	VSD	EF	CI	Weight-for-age	Weight-for-length
Arachidic acid	0.530717	-0.768544	-0.0611527	0.0215249	-0.403571	0.130474	-0.0715565		0.0418071	0.000814983	0.8286	0.939307	0.135768	0.643025	0.799945
hydroxyphenylpyruvate	0.373099	-0.254025	0.475257	0.356376	-0.0786417	-0.175313	-0.274843		0.170775	0.360929	0.0733933	0.192299	0.780563	0.532004	0.321498
gamma-Muricholate	-0.803296	0.396783	-0.00179861	-0.0573997	0.503571	-0.589813	-0.228981		0.000309854	0.143104	0.994924	0.838988	0.0556545	0.0206524	0.411707
alpha-Benzylsuccinic acid	0.0577651	-0.171582	0.091729	-0.00358748	0.189286	-0.386059	-0.499106		0.837975	0.540905	0.745082	0.989876	0.499263	0.15523	0.0582188
Linolelaidic Acid (C18:2N6T)	0.00361032	-0.00893655	-0.0953262	0.0520185	0.00357143	-0.107239	-0.388194		0.989812	0.974784	0.73541	0.853926	0.989921	0.703647	0.152763
Linoleic acid	0.0144413	0.00893655	-0.0305763	0.0950682	-0.0821429	-0.173369	-0.452595		0.959261	0.974784	0.913859	0.736102	0.771029	0.536633	0.0902649
Tetradecanoylcarnitine	-0.714843	0.470063	-0.050361	-0.319286	0.446429	-0.214477	0.130591		0.00274348	0.0770422	0.858536	0.246053	0.0952932	0.442724	0.642725
cis-gondoic acid	-0.104699	-0.230563	-0.276986	0.0197311	-0.160714	0.160858	0.0858678		0.710382	0.408393	0.317587	0.944357	0.567197	0.566846	0.760918
L-Malate	-0.0667909	0.0250224	0.160076	-0.048431	-0.171429	-0.148347	-0.27907		0.813044	0.929466	0.568757	0.86391	0.541272	0.597753	0.313808
Hexadecanedioate	0.362837	-0.432529	0.187055	0.227805	-0.271429	-0.051832	-0.132379		0.183785	0.107344	0.504426	0.414178	0.327789	0.854444	0.638138
Oxaloacetate	0.0631806	-0.252011	0.0197847	0.0125562	0.135714	-0.382485	-0.472273		0.822998	0.364879	0.944206	0.964576	0.62962	0.159419	0.0754743
Oxypurinol	0.0956735	-0.28597	0.357923	0.168612	0.139286	-0.37891	-0.0590341		0.734478	0.301485	0.190237	0.548038	0.620546	0.163683	0.834461
dUMP	-0.0866477	-0.141198	0.161875	-0.0627809	-0.0928571	0.164433	0.465117		0.758806	0.615709	0.564364	0.824101	0.742045	0.558141	0.0806355
Dimethylmalonic acid	0.00722064	-0.225201	0.00179861	-0.00358748	0.2	-0.455764	-0.527729		0.979625	0.419678	0.994924	0.989876	0.474814	0.0877544	0.0431908
Hexadecanoic acid	0.2798	-0.13941	-0.0287777	0.23498	0.310714	-0.377123	-0.200358		0.312491	0.620231	0.91891	0.399218	0.259667	0.165843	0.474007
Hexadecenoylcarnitine	-0.290631	0.151921	-0.0935276	-0.663684	-0.0535714	-0.328865	-0.524151		0.293324	0.588854	0.740242	0.00698009	0.84961	0.231368	0.0448919
L-Gulono-1,4-lactone	0.213009	-0.45219	-0.14209	0.0215249	-0.446429	0.00536193	0.123435		0.445928	0.0905893	0.613456	0.939307	0.0952932	0.984869	0.66119
Glutaric Acid	0.045129	-0.284182	0.0107916	0.00717496	0.125	-0.364611	-0.452595		0.873117	0.30465	0.969552	0.979754	0.657136	0.181491	0.0902649
Ethyl myristate	0.0234671	0.144772	-0.0143889	0.0340811	0.221429	-0.511171	-0.524151		0.933841	0.606705	0.959409	0.904025	0.427714	0.0514815	0.0448919
Dimethyl fumarate	0.045129	-0.168007	0.091729	-0.0609872	0.178571	-0.437891	-0.567085		0.873117	0.549494	0.745082	0.829058	0.524284	0.102576	0.0274854
Oleamide	-0.270774	-0.173369	-0.631311	-0.0556059	-0.292857	0.205541	-0.0572452		0.329003	0.536633	0.0116001	0.843962	0.289472	0.462402	0.839416
Ala-Gln	-0.326734	0.546917	0.334541	0.29238	0.639286	-0.44504	0.0143113		0.234586	0.034871	0.222931	0.290295	0.0102884	0.0964519	0.959628
Octanedioic acid	0.268969	-0.275246	0.305763	-0.00538122	0.00357143	-0.366399	-0.116279		0.332364	0.320761	0.267736	0.984815	0.989921	0.179198	0.679839
Dicyclanil	0.0487393	0.130474	0.0953262	0.281617	-0.00714286	-0.189455	-0.0948123		0.863051	0.643025	0.73541	0.309225	0.979844	0.498872	0.736789
Hexadecanamide	-0.28341	-0.223414	-0.469437	-0.215249	-0.389286	0.23235	0.00178891		0.306023	0.423475	0.0774907	0.441045	0.151512	0.404667	0.994952
Feruloyl Putrescine	-0.182321	-0.180518	-0.593541	-0.0233186	-0.253571	0.21269	-0.00357782		0.515464	0.519696	0.0196689	0.934259	0.361816	0.446625	0.989903
Urocanic acid	0.315903	-0.42538	0.264395	0.186549	-0.0714286	-0.144772	-0.354205		0.251372	0.113937	0.340966	0.505601	0.800296	0.606705	0.195216
3-Methylxanthine	0.635416	-0.203753	0.190652	0.199105	-0.0821429	0	-0.132379		0.0109096	0.466388	0.496112	0.476834	0.771029	1	0.638138
Niflumic Acid	-0.288826	-0.182306	-0.609728	-0.0986557	-0.275	0.178731	-0.0733454		0.296469	0.5155	0.0158076	0.72649	0.321211	0.523907	0.795041
Chenodeoxycholic acid-3-beta-D-glucuronide	-0.222035	0.428955	0.111514	-0.0107624	-0.110714	0.135836	-0.0912345		0.426417	0.110606	0.692356	0.969634	0.694463	0.629311	0.746415
Phenylpyruvic acid	-0.252722	0.209115	0.433464	0.233186	0.3	-0.527257	-0.0447228		0.363481	0.45448	0.106501	0.402931	0.277317	0.0434126	0.874251
Deoxycholic acid	0.552379	-0.627346	0.0935276	0.297761	-0.135714	0.205541	0.42755		0.0327392	0.0122989	0.740242	0.281094	0.62962	0.462402	0.111907
Tetradecenylcarnitine	-0.61556	0.507596	-0.151083	-0.416148	0.425	-0.323503	0.0232559		0.0145703	0.0534147	0.590936	0.12286	0.114295	0.239518	0.934435
Inosine	0.28702	-0.175156	0.212236	0.425116	0.025	0.434317	0.658319		0.299634	0.532376	0.44762	0.114186	0.929529	0.105738	0.00762317
N-Carbamyl-L-glutamicacid	0.0090258	0.248436	-0.0251805	-0.141705	0.425	-0.307417	-0.257603		0.974532	0.371948	0.929021	0.614427	0.114295	0.265024	0.353969
LysoPE 18:0	0.0469342	0.0554066	0.23202	0.202693	-0.0464286	0.466488	0.457961		0.868082	0.844515	0.405354	0.468762	0.869492	0.0796276	0.0860435
Trigonelline	0.232866	0.00714924	0.0341735	0.396417	-0.514286	0.487936	0.132379		0.403596	0.979826	0.903766	0.143508	0.0498392	0.0650101	0.638138
alpha-Ketoglutaric acid	0.0577651	0.107239	0.586346	0.138118	0.425	-0.548704	-0.103757		0.837975	0.703647	0.0216002	0.623508	0.114295	0.0341623	0.712886
ARCAR	0	0.00178731	0.0701457	-0.129149	-0.389286	0.391421	0.257603		1	0.994956	0.803818	0.646429	0.151512	0.149084	0.353969
3-PRENYL-4-HYDROXYACETOPHENONE	0.50364	-0.393208	0.23202	0.113006	-0.167857	-0.137623	-0.173524		0.055616	0.147073	0.405354	0.688429	0.549856	0.624765	0.536263
Beta-Muricholic acid	-0.599313	0.280608	-0.163673	-0.138118	0.0571429	-0.371761	-0.322004		0.0182172	0.311037	0.559985	0.623508	0.8397	0.172436	0.241829
Thymidine	0.0848425	0.382485	0.203243	0.30673	-0.0642857	-0.0947275	-0.55814		0.763698	0.159419	0.46753	0.26615	0.819948	0.737017	0.0305981
Taurochenodeoxycholic acid	-0.0866477	0.144772	0.338138	-0.0771308	0.396429	-0.234138	0.0268337		0.758806	0.606705	0.217686	0.784686	0.143495	0.400959	0.924373
Biopterin	-0.639027	0.45219	0.0287777	0.0753371	0.285714	-0.284182	0.157424		0.0103292	0.0905893	0.91891	0.789589	0.301936	0.30465	0.575261
2,6-Diaminooimelic Acid	-0.314098	-0.0554066	0.0899304	-0.120181	-0.167857	-0.268097	-0.291593		0.254239	0.844515	0.749932	0.669649	0.549856	0.333995	0.291656
UMP	-0.238281	0.0268097	0.0575554	0.127356	-0.178571	0.28597	0.416816		0.392432	0.924441	0.838556	0.65105	0.524284	0.301485	0.122198
Dodecanoylcarnitine	-0.741921	0.61126	-0.0287777	-0.118387	0.467857	-0.287757	-0.019678		0.00154175	0.0154749	0.91891	0.674328	0.0786302	0.29834	0.944507
Pyrophosphate	-0.0379084	-0.0196604	0.251805	-0.319286	-0.192857	0.250224	0.194991		0.893301	0.944556	0.365284	0.246053	0.491049	0.368404	0.486171
Phosphonotyrosine	0.222035	-0.836461	-0.102521	-0.44126	-0.196429	0.0679178	0.237925		0.426417	0.000101591	0.716176	0.0996572	0.482899	0.809942	0.393161
Tauro-alpha-Muricholic acid	0.00541548	-0.023235	0.244611	-0.387448	0.164286	0.00893655	0.236136		0.984718	0.934494	0.379595	0.153622	0.558497	0.974784	0.396834
D-Myo-inositol 4-monophosohate	0.131777	-0.0589813	0.239215	-0.0860995	-0.317857	0.512958	0.171736		0.639682	0.834607	0.390524	0.76029	0.248291	0.0505344	0.540537
beta-Nicotinamide mononucleotide	-0.386304	0.0893655	-0.00719443	-0.378479	-0.0357143	-0.248436	-0.193202		0.154945	0.751457	0.979699	0.164202	0.899447	0.371948	0.490258
Deoxyguanosine	-0.079427	0.359249	0.0593541	-0.156055	-0.0178571	-0.198392	-0.567085		0.778422	0.188481	0.833575	0.57863	0.949635	0.478447	0.0274854
Taurohyocholic acid	0.00722064	0.0160858	0.266194	-0.313905	0.157143	-0.0214477	0.234347		0.979625	0.954626	0.337568	0.254548	0.575953	0.939524	0.400525
Isoursodeoxycholic acid	0.481978	-0.648794	0.0179861	0.188343	-0.432143	0.37891	0.252237		0.0688584	0.00887898	0.949272	0.501443	0.107693	0.163683	0.364435
5-Methoxyindole-3-acetic acid	0.321318	-0.514746	0.329145	-0.0789246	-0.0428571	-0.162645	-0.0286226		0.24289	0.0496001	0.230947	0.779792	0.87946	0.562486	0.919346
4-Pregnen-17alpha,20alpha-Diol-3-One	-0.0776219	-0.30563	0.260798	0.082512	-0.332143	0.028597	-0.381038		0.783346	0.267955	0.347819	0.770025	0.226472	0.919418	0.161136
Pimelic acid	0.422407	-0.337802	0.339937	-0.199105	0.025	-0.0697051	0.144902		0.11676	0.218173	0.215092	0.476834	0.929529	0.805028	0.606379
3-Methyladipic acid	0.44768	-0.316354	0.379506	-0.14888	0.0178571	-0.0268097	0.191414		0.0942574	0.250659	0.162967	0.596421	0.949635	0.924441	0.494361
N-Acetyl-Dl-glutamic acid	-0.557794	0.327078	-0.190652	-0.360542	0.160714	-0.5916	-0.373883		0.0307237	0.234065	0.496112	0.186781	0.567197	0.0201763	0.169807
Feruloylcholine	-0.184126	-0.0911529	-0.552173	-0.267267	-0.292857	0.191242	-0.236136		0.511242	0.746635	0.0328179	0.33555	0.289472	0.494755	0.396834
Guanosine monophosphate	0.296046	-0.0607686	0.167271	0.339017	-0.278571	0.248436	0.0948123		0.284006	0.829662	0.551271	0.216416	0.314709	0.371948	0.736789
3-Methyl-2-oxobutanoic acid	0.149828	-0.0875782	0.134896	-0.0627809	-0.0714286	-0.391421	-0.402505		0.594058	0.756288	0.631708	0.824101	0.800296	0.149084	0.136903
S-adenosyl-L-methioninamine	-0.565015	0.284182	-0.0881318	-0.141705	-0.05	-0.42538	-0.465117		0.0281834	0.30465	0.754791	0.614427	0.859541	0.113937	0.0806355
17alpha-Hydroxyprogesterone	-0.0234671	0.252011	-0.192451	0.096862	-0.0857143	-0.0571939	-0.0661897		0.933841	0.364879	0.49198	0.731291	0.761334	0.839558	0.814699
3-Oxo-7alpha,12alpha-hydroxy-5beta-cholanoic acid	-0.528912	0.110813	-0.133097	0.130943	0.310714	-0.146559	0.19678		0.042639	0.694202	0.636302	0.64182	0.259667	0.602222	0.4821
Taurodeoxycholic acid	-0.741921	0.350313	-0.0143889	-0.29238	0.346429	-0.537981	-0.239714		0.00154175	0.200515	0.959409	0.290295	0.205896	0.0385811	0.389506
alpha-Ketocaproic acid	0.0487393	-0.0125112	0.179861	-0.0645746	0.00357143	-0.627346	-0.516995		0.863051	0.964703	0.521244	0.819151	0.989921	0.0122989	0.0484422
Allopurinol	0.166075	-0.252011	0.178062	0.215249	-0.0464286	0.386059	0.753132		0.554161	0.364879	0.525488	0.441045	0.869492	0.15523	0.00118992
Palmitoleic acid	0.0866477	-0.0446828	-0.356124	0.199105	-0.0964286	-0.277033	-0.479428		0.758806	0.874362	0.192635	0.476834	0.732453	0.3175	0.0705541
Linoleoylcarnitine	-0.545158	0.280608	-0.138493	-0.330048	0.403571	-0.130474	0.109124		0.0355791	0.311037	0.622556	0.229593	0.135768	0.643025	0.698661
Oxymetazoline	-0.0758167	0.184093	-0.359722	0.226011	-0.214286	0.0536193	-0.060823		0.788277	0.51132	0.187859	0.417963	0.443141	0.849477	0.829511
2-C-Methyl-D-erythritol 2,4-cyclodiphosphate	0.117335	0.0571939	0.165472	-0.096862	-0.235714	0.387846	0.305904		0.677075	0.839558	0.555621	0.731291	0.397703	0.153163	0.267505
Decanoylcarnitine	-0.487393	0.478999	0.125903	-0.491485	0.357143	-0.223414	0.0715565		0.065354	0.0708424	0.654801	0.0627934	0.191275	0.423475	0.799945
2-deoxyglucose-6-phosphate	-0.0920632	0.162645	0.350729	-0.389242	-0.25	0.252011	0.060823		0.744182	0.562486	0.199945	0.151562	0.368846	0.364879	0.829511
D-Erythrose 4-phosphate	-0.128166	0.0214477	0.161875	0.0107624	-0.0642857	0.226988	0.268337		0.64896	0.939524	0.564364	0.969634	0.819948	0.415899	0.333546
1-Methylnicotinamide	0.247307	-0.318141	0.140291	0.238567	-0.0571429	0.487936	0.787121		0.374196	0.247844	0.618	0.391846	0.8397	0.0650101	0.000496624
1,4-Naphthoquinone	0.341175	-0.27882	0.050361	-0.374892	-0.371429	0.654156	0.440072		0.213318	0.314259	0.858536	0.168566	0.17285	0.00815366	0.10068
2-Hydroxybutyric acid	0.0162464	0.389634	-0.0593541	-0.123768	0.332143	-0.146559	0.060823		0.954174	0.151114	0.833575	0.660327	0.226472	0.602222	0.829511
3-Hydroxy-hexadecanoyl carnitine	-0.397135	0.588025	-0.298569	-0.236774	0.157143	-0.160858	-0.186047		0.142717	0.021137	0.279727	0.395523	0.575953	0.566846	0.506768
D-Galactonic acid	-0.689571	0.289544	0.0323749	-0.20628	0.142857	-0.377123	0.0590341		0.00445053	0.295214	0.908811	0.460758	0.611522	0.165843	0.834461
10E,12Z-Octadecadienoic acid	-0.0324929	-0.0750671	-0.613325	-0.170405	-0.378571	0.33244	-0.178891		0.90848	0.790327	0.0150352	0.543725	0.164091	0.226031	0.52353

## Sheet: Table S3
Table S3 Correlations between Pulmonary Metabolites and Clinical Parameters
	R-Value								p-Value
	S’	PASP	VSD	EF	CI	Weight-for-age	Weight-for-length		S’	PASP	VSD	EF	CI	Weight-for-age	Weight-for-length
Isocitrate	0.149828	-0.253798	0.174465	-0.16323	0.0785714	-0.171582	-0.457961		0.594058	0.361372	0.534021	0.561062	0.780755	0.540905	0.0860435
Noradrenaline	-0.0776219	0.160858	-0.11691	0.486104	-0.146429	-0.244862	-0.452595		0.783346	0.566846	0.678189	0.0661766	0.60255	0.379091	0.0902649
Citraconic acid	-0.191347	-0.125112	0.287777	0.24933	0.167857	-0.319929	0.0536673		0.494514	0.656846	0.298305	0.370174	0.549856	0.245049	0.849343
Citric acid	0.445875	-0.291332	0.341735	0.0538122	0.110714	-0.157283	-0.259392		0.0957545	0.292108	0.212519	0.848941	0.694463	0.575607	0.350518
D-threo-Isocitric acid	0.344786	0.00714924	0.356124	0.130943	0.0357143	-0.470063	-0.395349		0.208199	0.979826	0.192635	0.64182	0.899447	0.0770422	0.144687
Quinic acid	-0.0577651	0.225201	0.0251805	-0.0573997	-0.0964286	-0.0661305	0.0518784		0.837975	0.419678	0.929021	0.838988	0.732453	0.814862	0.854315
Taurochenodeoxycholic acid	-0.50364	0.654156	0.149284	0.0860995	0.321429	-0.487936	-0.318426		0.055616	0.00815366	0.595413	0.76029	0.242719	0.0650101	0.247397
D-Mannose 6-phosphate	-0.341175	0.023235	-0.433464	-0.224218	-0.292857	-0.309205	-0.309482		0.213318	0.934494	0.106501	0.421766	0.289472	0.262112	0.261662
Taurolithocholic acid	-0.234671	0.589813	-0.0701457	0.49866	0.1	0.00714924	-0.00894456		0.399856	0.0206524	0.803818	0.05848	0.722897	0.979826	0.974762
D-Glucose 6-phosphate	-0.034298	0.30563	-0.0665485	-0.0771308	-0.221429	-0.144772	-0.656531		0.903417	0.267955	0.813711	0.784686	0.427714	0.606705	0.00784767
Quinone	-0.0938683	0.336014	0.246409	-0.143499	-0.0214286	-0.280608	0.0232559		0.739326	0.220773	0.375989	0.609905	0.939578	0.311037	0.934435
Dihydrouracil	-0.191347	0.400358	0.419076	-0.165024	0.103571	-0.45219	-0.168158		0.494514	0.139209	0.11998	0.556706	0.71338	0.0905893	0.549131
N-Tetradecanamide	-0.426018	0.282395	0.113312	-0.489691	0.225	-0.264522	-0.277281		0.113338	0.307834	0.687623	0.0639068	0.420105	0.340726	0.317049
3-Hydroxy-butyryl carnitine	-0.158854	0.428955	0.386701	-0.394623	0.357143	-0.19303	0.0447228		0.57175	0.110606	0.154486	0.145494	0.191275	0.490654	0.874251
Picolinic acid	0.0487393	0.230563	0.377708	0.0304936	0.425	-0.468275	0.200358		0.863051	0.408393	0.165134	0.914091	0.114295	0.0783273	0.474007
Lysopa 16:0	-0.090258	0.500447	-0.0215833	0.61884	0.0392857	0.0661305	-0.060823		0.749048	0.05744	0.939142	0.0139079	0.889446	0.814862	0.829511
cis-Aconitic acid	-0.0595703	0.0893655	0.280583	0.0233186	0.325	-0.200179	0.352416		0.832977	0.751457	0.311082	0.934259	0.237225	0.474411	0.197641
Glycoursodeoxycholic acid	-0.406161	0.54513	0.383103	-0.132737	0.596429	-0.655943	-0.250448		0.133038	0.0355907	0.158689	0.637224	0.0189319	0.00792251	0.367961
Glycodeoxycholic acid	-0.431433	0.527257	0.27159	-0.261886	0.514286	-0.598749	-0.275492		0.108337	0.0434126	0.327491	0.345738	0.0498392	0.0183553	0.32031
Taurodeoxycholic acid	-0.525302	0.555854	0.386701	-0.0807183	0.546429	-0.570152	-0.236136		0.0443396	0.0314349	0.154486	0.774904	0.0350667	0.0264752	0.396834
Glycochenodeoxycholic acid	-0.516276	0.530831	0.294972	-0.231392	0.546429	-0.68454	-0.309482		0.0488104	0.0417549	0.285841	0.406662	0.0350667	0.00487377	0.261662
Isonicotinic acid	0.0270774	0.269884	0.415478	0.0179374	0.439286	-0.482574	0.184258		0.923688	0.330658	0.123525	0.949409	0.101361	0.0684661	0.510935
D-Fructose 6-phosphate	-0.290631	0.0983021	0.368715	-0.107624	0.210714	-0.530831	-0.477639		0.293324	0.727436	0.176257	0.702626	0.450958	0.0417549	0.0717619
Deoxyguanosine	-0.0740116	0.168007	0.23202	-0.213455	-0.203571	-0.0446828	-0.24687		0.793216	0.549494	0.405354	0.444953	0.466795	0.874362	0.375069
2-Hydroxy-3-methylbutanoic acid	0.225645	0.196604	0.456846	-0.138118	0.557143	-0.453977	0.127013		0.418738	0.4825	0.0869088	0.623508	0.0309611	0.0891639	0.651934
Choline Glycerophosphate	-0.0324929	-0.101877	0.521596	-0.141705	0.375	-0.532619	-0.16458		0.90848	0.717891	0.0461367	0.614427	0.168433	0.0409439	0.557783
Lysopc 14:0	-0.254528	0.627346	0.5162	-0.123768	0.489286	-0.371761	-0.0983901		0.359947	0.0122989	0.0488491	0.660327	0.0641604	0.172436	0.7272
Oxypurinol	-0.10831	0.237712	0.609728	-0.358748	0.453571	-0.432529	0.116279		0.700813	0.393597	0.0158076	0.189144	0.0894859	0.107344	0.679839
Nicotinic Acid	0.0866477	0.16622	0.406485	0.0340811	0.442857	-0.411081	0.268337		0.758806	0.55381	0.132699	0.904025	0.0982941	0.127954	0.333546
Hypoxanthine	-0.101089	0.243074	0.606131	-0.290586	0.4	-0.357462	0.125224		0.719991	0.38269	0.0166102	0.293402	0.139595	0.19085	0.656557
LysoPC 10:0	-0.0830374	0.652368	0.174465	-0.0860995	0.428571	-0.318141	-0.0912345		0.768597	0.00839007	0.534021	0.76029	0.11096	0.247844	0.746415
Glycocholic acid	-0.4549	0.375335	0.275187	-0.100449	0.485714	-0.648794	-0.127013		0.0884337	0.168022	0.320869	0.721697	0.0664263	0.00887898	0.651934
Thymine	-0.0758167	0.377123	0.307562	-0.134531	0.05	-0.319929	0.0232559		0.788277	0.165843	0.264787	0.632639	0.859541	0.245049	0.934435
Tubercidin	-0.110115	0.134048	0.54318	-0.39821	0.435714	-0.504022	0.0679786		0.696044	0.63387	0.0363886	0.14154	0.104493	0.0554006	0.809775
Lysopc 16:1	-0.28702	0.609473	0.562964	-0.121974	0.514286	-0.384272	-0.0232559		0.299634	0.0158635	0.0288881	0.664982	0.0498392	0.157315	0.934435
Fexofenadine	-0.496419	0.672029	0.251805	0.0860995	0.557143	-0.589813	-0.130591		0.0598031	0.0060653	0.365284	0.76029	0.0309611	0.0206524	0.642725
LysoPE 18:2	-0.0920632	-0.155496	0.573756	0.129149	0.0642857	-0.205541	-0.187836		0.744182	0.580009	0.0253245	0.646429	0.819948	0.462402	0.502616

## Sheet: Table S4
Table S4 Correlations between Blood Metabolites and Clinical Parameters
	R-Value								P-Value
	S’	PASP	VSD	EF	CI	Weight-for-age	Weight-for-length		S’	PASP	VSD	EF	CI	Weight-for-age	Weight-for-length
Hydrocortisone	0.687766	-0.555854	0.00899304	-0.123768	-0.357143	0.571939	0.318426		0.00459889	0.0314349	0.974625	0.660327	0.191275	0.0258997	0.247397
Phe-Phe	0.0505445	-0.246649	0.293173	0.107624	0.246429	-0.234138	0.228981		0.858026	0.37551	0.288928	0.702626	0.375951	0.400959	0.411707
Glu-Glu	-0.39172	0.0178731	-0.323749	-0.0340811	0.257143	-0.241287	0.019678		0.148747	0.94959	0.23914	0.904025	0.35486	0.386307	0.944507
Glycylglycine	0.116537	-0.305903	0.242129	0.141832	0.387846	-0.486583	-0.0304387		0.679164	0.267506	0.384601	0.614107	0.153163	0.0658698	0.914246
Lysopc 15:0	0.0415187	-0.400358	0.174465	0.0179374	0.425	-0.282395	0.332738		0.883201	0.139209	0.534021	0.949409	0.114295	0.307834	0.22559
Serotonin	0.17149	-0.203753	0.0647499	0.288792	0.357143	-0.339589	0.257603		0.541125	0.466388	0.818668	0.296527	0.191275	0.215592	0.353969
Serotonin hydrochloride	0.191347	-0.159071	0.242812	0.121974	0.357143	-0.298481	0.289804		0.494514	0.571219	0.383219	0.664982	0.191275	0.279876	0.294762
L-Canavanine	0.222035	-0.141198	0.233819	0.211661	0.428571	-0.319929	0.280859		0.426417	0.615709	0.401619	0.448878	0.11096	0.245049	0.310585
Indolin-2-one	0.292436	-0.319929	0.393895	0.0430498	0.139286	0.250224	0.524151		0.290198	0.245049	0.146305	0.878922	0.620546	0.368404	0.0448919
Indoxylsulfuric acid	0.321318	-0.3521	0.408284	0	0.167857	0.182306	0.477639		0.24289	0.19807	0.130828	1	0.549856	0.5155	0.0717619
Fexofenadine	-0.0848425	-0.375335	-0.19425	0.0125562	-0.342857	0.182306	0.00536673		0.763698	0.168022	0.487863	0.964576	0.210924	0.5155	0.984855
Carbamoylphosphate	0.146218	-0.210903	-0.37411	-0.156055	-0.496429	0.457552	-0.116279		0.603078	0.450544	0.169526	0.57863	0.0597974	0.0863608	0.679839
(3-Methoxy-4-hydroxyphenyl)ethylene glycol sulfate	-0.267164	0.262735	0.161875	-0.435879	0.171429	-0.0536193	-0.184258		0.335744	0.34412	0.564364	0.104348	0.541272	0.849477	0.510935
Hippuric acid	0.56321	-0.693477	0.0143889	0.0358748	-0.142857	0.146559	0.144902		0.028803	0.00414255	0.959409	0.898997	0.611522	0.602222	0.606379
Adrenochrome	0.555989	-0.75782	-0.183458	0.041256	-0.314286	0.180518	0.130591		0.0313848	0.00106356	0.512803	0.883935	0.25394	0.519696	0.642725
Phenylacetylglutamine	0.687766	-0.589813	0.233819	0.260092	-0.0785714	0.164433	0.150269		0.00459889	0.0206524	0.401619	0.349172	0.780755	0.558141	0.592962
N-Tetradecanamide	-0.236476	0.16622	0.0629513	-0.715702	-0.2	-0.0625559	-0.42755		0.396135	0.55381	0.823631	0.00269641	0.474814	0.824723	0.111907
Niflumic Acid	-0.22745	0.157283	-0.0215833	-0.64754	-0.128571	0.0714924	-0.100179		0.414925	0.575607	0.939142	0.00905564	0.647916	0.800121	0.722419
Shikimic Acid	0.494614	-0.559428	0.0251805	-0.231392	-0.242857	0.307417	0.368516		0.0608848	0.0301343	0.929021	0.406662	0.383128	0.265024	0.176508
D-Galactonic acid	-0.689571	0.289544	0.0323749	-0.20628	0.142857	-0.377123	0.0590341		0.00445053	0.295214	0.908811	0.460758	0.611522	0.165843	0.834461
D-Gluconic acid	-0.0974786	-0.114388	-0.143889	0.364129	0.139286	-0.387846	-0.422183		0.729639	0.684798	0.608926	0.182112	0.620546	0.153163	0.116974
Enterodiol	-0.196762	-0.107239	0.156479	0.468166	0.328571	-0.243074	0.271915		0.48214	0.703647	0.577587	0.0784064	0.23181	0.38269	0.32689
Sepiapterin	0.0812322	-0.269884	-0.34893	-0.0322873	-0.460714	0.47185	0.0357782		0.773506	0.330658	0.202421	0.909057	0.0839334	0.0757723	0.899268
Feruloyl Putrescine	-0.315903	0.150134	-0.0197847	-0.530947	-0.0285714	-0.0661305	-0.186047		0.251372	0.593296	0.944206	0.041702	0.91949	0.814862	0.506768
Hyodeoxycholate	-0.238281	-0.257373	-0.041368	-0.154262	-0.0285714	-0.420018	-0.228981		0.392432	0.354415	0.883622	0.583057	0.91949	0.119063	0.411707
Oleamide	-0.138997	0.151921	-0.0287777	-0.609872	-0.175	0.176944	-0.0626119		0.621277	0.588854	0.91891	0.0157762	0.532748	0.528134	0.824568
15-Hete	-0.182321	-0.159071	0.0539582	0.254711	0.332143	-0.316354	0.193202		0.515464	0.571219	0.848536	0.359588	0.226472	0.250659	0.490258
12(S)-HETE	-0.16427	-0.175156	0.0881318	0.324667	0.353571	-0.316354	0.225403		0.558537	0.532376	0.754791	0.237734	0.196072	0.250659	0.419251
8(R)-Hydroxy-(5Z,9E,11Z,14Z)-eicosatetraenoic acid	-0.137192	-0.148347	0.0593541	0.27803	0.328571	-0.273459	0.24687		0.625859	0.597753	0.833575	0.315691	0.23181	0.324041	0.375069
acetoacetate	-0.034298	0.339589	0.242812	-0.121974	-0.0785714	0.0750671	-0.239714		0.903417	0.215592	0.383219	0.664982	0.780755	0.790327	0.389506
p-cresol	0.516276	-0.428955	0.187055	-0.0233186	0.0357143	0.334227	0.393561		0.0488104	0.110606	0.504426	0.934259	0.899447	0.223392	0.146679
Lysine Butyrate	-0.528912	0.0661305	-0.507207	-0.231392	0.139286	-0.362824	-0.21288		0.042639	0.814862	0.0536282	0.406662	0.620546	0.183802	0.446208
3-Indoleacrylate	-0.185931	-0.130474	0.172666	-0.374892	-0.196429	-0.130474	-0.0357782		0.507036	0.643025	0.538311	0.168566	0.482899	0.643025	0.899268
S-Sulfo-L-cysteine	0.445875	0.0911529	0.224826	0.251124	-0.189286	0.112601	-0.0912345		0.0957545	0.746635	0.420474	0.366627	0.499263	0.689494	0.746415
21-Deoxycortisol	-0.16788	-0.268097	0	-0.391035	0.185714	-0.548704	-0.268337		0.549801	0.333995	1	0.149521	0.507541	0.0341623	0.333546
LysoPE 18:0	0.0469342	0.0554066	0.23202	0.202693	-0.0464286	0.466488	0.457961		0.868082	0.844515	0.405354	0.468762	0.869492	0.0796276	0.0860435
Trigonelline	0.232866	0.00714924	0.0341735	0.396417	-0.514286	0.487936	0.132379		0.403596	0.979826	0.903766	0.143508	0.0498392	0.0650101	0.638138
alpha-Ketoglutaric acid	0.0577651	0.107239	0.586346	0.138118	0.425	-0.548704	-0.103757		0.837975	0.703647	0.0216002	0.623508	0.114295	0.0341623	0.712886
ARCAR	0	0.00178731	0.0701457	-0.129149	-0.389286	0.391421	0.257603		1	0.994956	0.803818	0.646429	0.151512	0.149084	0.353969
3-PRENYL-4-HYDROXYACETOPHENONE	0.50364	-0.393208	0.23202	0.113006	-0.167857	-0.137623	-0.173524		0.055616	0.147073	0.405354	0.688429	0.549856	0.624765	0.536263
Beta-Muricholic acid	-0.599313	0.280608	-0.163673	-0.138118	0.0571429	-0.371761	-0.322004		0.0182172	0.311037	0.559985	0.623508	0.8397	0.172436	0.241829
Thymidine	0.0848425	0.382485	0.203243	0.30673	-0.0642857	-0.0947275	-0.55814		0.763698	0.159419	0.46753	0.26615	0.819948	0.737017	0.0305981
Taurochenodeoxycholic acid	-0.0866477	0.144772	0.338138	-0.0771308	0.396429	-0.234138	0.0268337		0.758806	0.606705	0.217686	0.784686	0.143495	0.400959	0.924373
Biopterin	-0.639027	0.45219	0.0287777	0.0753371	0.285714	-0.284182	0.157424		0.0103292	0.0905893	0.91891	0.789589	0.301936	0.30465	0.575261
2,6-Diaminooimelic Acid	-0.314098	-0.0554066	0.0899304	-0.120181	-0.167857	-0.268097	-0.291593		0.254239	0.844515	0.749932	0.669649	0.549856	0.333995	0.291656
UMP	-0.238281	0.0268097	0.0575554	0.127356	-0.178571	0.28597	0.416816		0.392432	0.924441	0.838556	0.65105	0.524284	0.301485	0.122198
Dodecanoylcarnitine	-0.741921	0.61126	-0.0287777	-0.118387	0.467857	-0.287757	-0.019678		0.00154175	0.0154749	0.91891	0.674328	0.0786302	0.29834	0.944507
Pyrophosphate	-0.0379084	-0.0196604	0.251805	-0.319286	-0.192857	0.250224	0.194991		0.893301	0.944556	0.365284	0.246053	0.491049	0.368404	0.486171
Phosphonotyrosine	0.222035	-0.836461	-0.102521	-0.44126	-0.196429	0.0679178	0.237925		0.426417	0.000101591	0.716176	0.0996572	0.482899	0.809942	0.393161
Tauro-alpha-Muricholic acid	0.00541548	-0.023235	0.244611	-0.387448	0.164286	0.00893655	0.236136		0.984718	0.934494	0.379595	0.153622	0.558497	0.974784	0.396834
D-Myo-inositol 4-monophosohate	0.131777	-0.0589813	0.239215	-0.0860995	-0.317857	0.512958	0.171736		0.639682	0.834607	0.390524	0.76029	0.248291	0.0505344	0.540537
beta-Nicotinamide mononucleotide	-0.386304	0.0893655	-0.00719443	-0.378479	-0.0357143	-0.248436	-0.193202		0.154945	0.751457	0.979699	0.164202	0.899447	0.371948	0.490258
Deoxyguanosine	-0.079427	0.359249	0.0593541	-0.156055	-0.0178571	-0.198392	-0.567085		0.778422	0.188481	0.833575	0.57863	0.949635	0.478447	0.0274854
Taurohyocholic acid	0.00722064	0.0160858	0.266194	-0.313905	0.157143	-0.0214477	0.234347		0.979625	0.954626	0.337568	0.254548	0.575953	0.939524	0.400525
Isoursodeoxycholic acid	0.481978	-0.648794	0.0179861	0.188343	-0.432143	0.37891	0.252237		0.0688584	0.00887898	0.949272	0.501443	0.107693	0.163683	0.364435
5-Methoxyindole-3-acetic acid	0.321318	-0.514746	0.329145	-0.0789246	-0.0428571	-0.162645	-0.0286226		0.24289	0.0496001	0.230947	0.779792	0.87946	0.562486	0.919346
4-Pregnen-17alpha,20alpha-Diol-3-One	-0.0776219	-0.30563	0.260798	0.082512	-0.332143	0.028597	-0.381038		0.783346	0.267955	0.347819	0.770025	0.226472	0.919418	0.161136
Pimelic acid	0.422407	-0.337802	0.339937	-0.199105	0.025	-0.0697051	0.144902		0.11676	0.218173	0.215092	0.476834	0.929529	0.805028	0.606379
3-Methyladipic acid	0.44768	-0.316354	0.379506	-0.14888	0.0178571	-0.0268097	0.191414		0.0942574	0.250659	0.162967	0.596421	0.949635	0.924441	0.494361
N-Acetyl-Dl-glutamic acid	-0.557794	0.327078	-0.190652	-0.360542	0.160714	-0.5916	-0.373883		0.0307237	0.234065	0.496112	0.186781	0.567197	0.0201763	0.169807
Feruloylcholine	-0.184126	-0.0911529	-0.552173	-0.267267	-0.292857	0.191242	-0.236136		0.511242	0.746635	0.0328179	0.33555	0.289472	0.494755	0.396834
Guanosine monophosphate	0.296046	-0.0607686	0.167271	0.339017	-0.278571	0.248436	0.0948123		0.284006	0.829662	0.551271	0.216416	0.314709	0.371948	0.736789
3-Methyl-2-oxobutanoic acid	0.149828	-0.0875782	0.134896	-0.0627809	-0.0714286	-0.391421	-0.402505		0.594058	0.756288	0.631708	0.824101	0.800296	0.149084	0.136903
S-adenosyl-L-methioninamine	-0.565015	0.284182	-0.0881318	-0.141705	-0.05	-0.42538	-0.465117		0.0281834	0.30465	0.754791	0.614427	0.859541	0.113937	0.0806355
17alpha-Hydroxyprogesterone	-0.0234671	0.252011	-0.192451	0.096862	-0.0857143	-0.0571939	-0.0661897		0.933841	0.364879	0.49198	0.731291	0.761334	0.839558	0.814699
3-Oxo-7alpha,12alpha-hydroxy-5beta-cholanoic acid	-0.528912	0.110813	-0.133097	0.130943	0.310714	-0.146559	0.19678		0.042639	0.694202	0.636302	0.64182	0.259667	0.602222	0.4821
Taurodeoxycholic acid	-0.741921	0.350313	-0.0143889	-0.29238	0.346429	-0.537981	-0.239714		0.00154175	0.200515	0.959409	0.290295	0.205896	0.0385811	0.389506
alpha-Ketocaproic acid	0.0487393	-0.0125112	0.179861	-0.0645746	0.00357143	-0.627346	-0.516995		0.863051	0.964703	0.521244	0.819151	0.989921	0.0122989	0.0484422
Allopurinol	0.166075	-0.252011	0.178062	0.215249	-0.0464286	0.386059	0.753132		0.554161	0.364879	0.525488	0.441045	0.869492	0.15523	0.00118992
Palmitoleic acid	0.0866477	-0.0446828	-0.356124	0.199105	-0.0964286	-0.277033	-0.479428		0.758806	0.874362	0.192635	0.476834	0.732453	0.3175	0.0705541
Linoleoylcarnitine	-0.545158	0.280608	-0.138493	-0.330048	0.403571	-0.130474	0.109124		0.0355791	0.311037	0.622556	0.229593	0.135768	0.643025	0.698661
Oxymetazoline	-0.0758167	0.184093	-0.359722	0.226011	-0.214286	0.0536193	-0.060823		0.788277	0.51132	0.187859	0.417963	0.443141	0.849477	0.829511
2-C-Methyl-D-erythritol 2,4-cyclodiphosphate	0.117335	0.0571939	0.165472	-0.096862	-0.235714	0.387846	0.305904		0.677075	0.839558	0.555621	0.731291	0.397703	0.153163	0.267505
Decanoylcarnitine	-0.487393	0.478999	0.125903	-0.491485	0.357143	-0.223414	0.0715565		0.065354	0.0708424	0.654801	0.0627934	0.191275	0.423475	0.799945
2-deoxyglucose-6-phosphate	-0.0920632	0.162645	0.350729	-0.389242	-0.25	0.252011	0.060823		0.744182	0.562486	0.199945	0.151562	0.368846	0.364879	0.829511
D-Erythrose 4-phosphate	-0.128166	0.0214477	0.161875	0.0107624	-0.0642857	0.226988	0.268337		0.64896	0.939524	0.564364	0.969634	0.819948	0.415899	0.333546
1-Methylnicotinamide	0.247307	-0.318141	0.140291	0.238567	-0.0571429	0.487936	0.787121		0.374196	0.247844	0.618	0.391846	0.8397	0.0650101	0.000496624
1,4-Naphthoquinone	0.341175	-0.27882	0.050361	-0.374892	-0.371429	0.654156	0.440072		0.213318	0.314259	0.858536	0.168566	0.17285	0.00815366	0.10068
2-Hydroxybutyric acid	0.0162464	0.389634	-0.0593541	-0.123768	0.332143	-0.146559	0.060823		0.954174	0.151114	0.833575	0.660327	0.226472	0.602222	0.829511
3-Hydroxy-hexadecanoyl carnitine	-0.397135	0.588025	-0.298569	-0.236774	0.157143	-0.160858	-0.186047		0.142717	0.021137	0.279727	0.395523	0.575953	0.566846	0.506768
D-Galactonic acid.1	-0.689571	0.289544	0.0323749	-0.20628	0.142857	-0.377123	0.0590341		0.00445053	0.295214	0.908811	0.460758	0.611522	0.165843	0.834461
10E,12Z-Octadecadienoic acid	-0.0324929	-0.0750671	-0.613325	-0.170405	-0.378571	0.33244	-0.178891		0.90848	0.790327	0.0150352	0.543725	0.164091	0.226031	0.52353
